# Supplementary material for: Production and provenance of architectural glass from the Umayyad period
Source: PLoS One. 2020 Sep 28;15(9):e0239732. doi: 10.1371/journal.pone.0239732 (PMC7521681; doi:10.1371/journal.pone.0239732)
Supplement: S1 Table — Samples with the prefix "NS" were cross-sectioned and embedded in epoxy resin while samples with the prefix "MR" were analysed after cleaning but without further sample preparation (as described in text). Major elements are reported as oxides (wt%) and trace elements as elements (ppm). Tin and lead are reported twice, as they are major components in some glasses and traces in others. BD = below detection. (XLSX) [file pone.0239732.s002.xlsx]

## Sheet: Table S1
Table S1. Analyses of the mosaic tesserae and window glass from Khirbat al-Minya as measured by LA-ICP-MS. Samples with the prefix "NS" were cross-sectioned and embedded in epoxy resin while samples with the prefix "MR" were analysed after cleaning but without further sample preparation (as described in text). Major elements are reported as oxides (wt%) and trace elements as elements (ppm). Tin a…
Sample	Base Glass	Colour	Na2O	MgO	Al2O3	SiO2	P2O5	Cl	K2O	CaO	TiO2	MnO	Fe2O3	SnO2	PbO		Li	B	V	Cr	Co	Ni	Cu	Zn	As	Rb	Sr	Y	Zr	Nb	Mo	Ag	Cd	Sn	Sb	Ba	La	Ce	Pr	Nd	Sm	Eu	Gd	Tb	Dy	Ho	Er	Tm	Yb
TESSERAE
MR-T113	Egypt 1a	Green	14.9293	0.523268	3.21196	60.6502	0.170025	0.922137	0.452724	2.96627	0.250899	0.0430083	0.966866	1.2196	13.3746		2.75671	44.0271	24.2951	35.831	4.98323	10.7767	1488.88	142.948	29.6277	7.88099	199.895	6.74644	99.1605	2.90524	0.092608	13.6725	0.0349468	9606.14	110.817	172.46	7.33022	13.5758	1.58636	6.79008	1.39602	0.412199	1.28868	0.197567	1.21938	0.246261	0.700562	0.0981334	0.650046
MR-T117	Egypt 1a	Green	15.3645	0.63555	3.25043	60.1699	0.214957	0.989982	0.442605	3.26686	0.243798	0.265594	1.00903	1.18666	12.8067		3.61733	66.077	28.2065	34.4108	18.0637	13.9793	161.361	29.6563	22.7399	7.24076	244.124	7.00771	89.4279	3.05409	0.99531	6.1078	0.0847536	9346.69	101.512	211.808	7.47684	13.8736	1.63581	6.73851	1.44153	0.419222	1.2495	0.20231	1.22569	0.257343	0.700315	0.100897	0.700891
MR-T140	Egypt 1a	Green	14.9062	0.503959	3.15381	57.4315	0.115577	0.867625	0.456841	2.52745	0.217458	0.0377302	0.939344	1.40874	16.1453		3.95644	50.8449	21.5404	34.0965	5.5444	19.2563	8540.4	593.804	142.356	7.63703	172.914	6.08215	81.1941	2.5949	0.151527	25.6769	0.0426981	11096	266.328	154.495	5.96274	11.0477	1.35977	5.80889	1.2479	0.371761	1.16758	0.175818	1.07336	0.218478	0.579724	0.0804728	0.571242
MR-T141	Egypt 1a	Green	15.5223	0.622739	3.313	61.3283	0.231268	0.914006	0.474407	3.19784	0.237671	0.15321	1.06283	1.09865	10.4667		3.88065	65.2399	25.6855	35.436	15.5597	23.7742	8996.67	1007.78	41.8646	7.15077	217.063	6.3145	78.6813	2.9337	0.562795	20.4413	0.0485758	8653.52	93.5261	188.098	6.47196	12.5832	1.5297	6.44825	1.39085	0.390978	1.25291	0.194538	1.12321	0.229435	0.66955	0.0974162	0.666014
MR-T143	Egypt 1a	Green	15.1287	0.538993	3.35154	62.6952	0.099757	1.0879	0.546591	2.75974	0.237014	0.0335777	0.986033	0.925059	9.96971		2.51956	44.9498	23.1458	35.7892	5.49798	21.7315	11374.8	813.019	54.0597	8.19097	193.424	6.20598	85.004	2.76287	0.163925	26.658	0.0339972	7286.22	100.532	168.288	6.36901	11.9966	1.47246	6.31692	1.37191	0.399484	1.22203	0.189878	1.1163	0.239567	0.63375	0.0941887	0.677622
MR-T145	Egypt 1a	Green	16.6017	0.525844	3.47033	60.7115	0.181221	1.01758	0.517421	2.86346	0.229076	0.0461214	0.988634	0.953904	10.5777		2.81287	43.2493	23.3015	34.4248	5.81542	19.4893	8842.75	771.217	49.0378	7.79244	191.282	6.29119	80.0508	2.70035	0.175956	21.3998	0.0460053	7513.42	99.1754	175.887	6.41965	11.9914	1.4649	6.27803	1.32987	0.369273	1.1495	0.186565	1.11589	0.238905	0.644752	0.0928393	0.639205
MR-T148	Egypt 1a	Green	15.6537	0.66	3.43133	61.7232	0.179467	0.930505	0.552773	3.26738	0.248905	0.0568616	1.09781	1.26251	9.36467		4.00264	70.7905	24.4671	35.924	8.89353	22.4216	10869.6	653.492	51.7483	7.32817	225.395	6.57129	84.3613	3.07544	0.287547	18.3065	0.0726	9944.18	105.91	173.479	6.88322	13.1034	1.56447	6.70612	1.42911	0.413095	1.30058	0.1967	1.1934	0.238907	0.673651	0.0969991	0.687596
MR-T149	Egypt 1a	Green	15.1956	0.551455	3.22826	60.7607	0.116598	0.740432	0.366049	2.83477	0.241336	0.0471041	1.02095	1.01919	11.8251		2.64238	84.9343	22.6528	34.7777	7.15179	23.7468	13968.4	1416.24	55.4764	6.23116	184.46	6.1398	83.7528	2.80693	0.159543	27.1204	0.0526886	8027.62	108.13	159.182	6.44216	12.289	1.50208	6.33831	1.34368	0.378283	1.1235	0.18818	1.12415	0.238439	0.650069	0.0963642	0.636717
MR-T150	Egypt 1a	Green	15.7886	0.615857	3.32585	60.2848	0.163586	0.957792	0.448886	3.16651	0.252389	0.138404	1.0745	1.32482	11.0166		3.11335	60.777	25.8726	36.3584	14.6477	22.0237	9989.56	491.104	51.3144	7.08415	214.974	6.6868	89.9709	3.0484	0.544093	20.6845	0.0560473	10434.9	114.636	187.536	6.74055	12.923	1.55236	6.70897	1.42475	0.398866	1.25221	0.193472	1.22748	0.250615	0.677307	0.105297	0.717615
MR-T151	Egypt 1a	Green	15.629	0.569105	3.39106	62.8546	0.126782	0.853813	0.459781	2.99094	0.252074	0.0389931	1.02915	0.86263	9.30878		2.52231	62.2061	23.6875	36.3014	5.7147	21.6771	11039.4	1066.77	48.421	7.49716	199.084	6.48985	88.5639	3.01434	0.156334	11.388	0.027924	6794.51	91.0464	170.771	6.7709	12.8156	1.57162	6.54511	1.48791	0.381364	1.19198	0.199234	1.19736	0.247101	0.657723	0.0904127	0.673905
MR-T154	Egypt 1a	Green	16.5287	0.582862	3.31268	63.1714	0.258034	0.902264	0.39757	3.31524	0.246784	0.0487734	1.02892	0.878875	7.64096		2.67531	73.6289	22.2003	36.5567	7.83908	24.0087	11388.1	1117.12	48.0196	6.39298	214.008	6.35879	89.3124	2.84561	0.138532	19.3325	0.0863093	6922.45	82.2042	162.963	6.29454	12.1115	1.4869	6.2555	1.34408	0.388947	1.27331	0.185735	1.08636	0.23272	0.629784	0.0907964	0.682679
MR-T155	Egypt 1a	Green	15.5774	0.603475	3.25995	60.5668	0.167205	0.988214	0.44036	3.11607	0.243139	0.138712	1.06986	1.24538	11.1315		3.19705	61.3945	25.2008	36.0054	14.9316	22.253	10101.3	489.331	52.7312	6.88907	207.492	6.16224	82.7164	2.89433	0.475068	20.5164	0.0754115	9809.26	111.27	182.106	6.28169	12.0549	1.42704	6.36975	1.28067	0.384289	1.24925	0.192228	1.08482	0.233546	0.618035	0.0896447	0.68217
MR-T156	Egypt 1a	Green	16.2372	0.57611	3.43334	64.3436	0.149824	0.9236	0.46505	3.15462	0.257081	0.0421921	1.05576	0.732713	7.32552		3.18337	59.5418	24.0715	37.5204	6.42693	19.3548	8756.87	737.264	40.3657	7.58301	206.303	6.46965	92.1655	2.93947	0.0896017	18.3509	0.0312917	5771.22	70.2821	172.341	6.56774	12.5971	1.54563	6.64097	1.39764	0.409406	1.30387	0.196759	1.20891	0.24131	0.662564	0.0930178	0.686072
MR-T157	Egypt 1a	Green	15.915	0.524741	3.3144	60.5825	0.12289	0.957903	0.486254	2.55927	0.232583	0.0378553	0.984005	0.937365	11.824		2.8205	51.2491	22.8768	34.4417	5.7516	20.65	10463.9	739.305	68.6731	7.95177	177.416	5.89368	80.7696	2.69973	0.126727	27.7992	0.037586	7383.15	127.65	165.752	6.00456	11.4543	1.41014	6.1027	1.26988	0.349463	1.15593	0.183901	1.08585	0.226637	0.60439	0.092652	0.617327
MR-T159	Egypt 1a	Green	14.9983	0.545566	3.24426	61.0446	0.120398	0.767637	0.36672	2.78472	0.234178	0.0482348	1.0101	1.12349	11.6466		2.59034	86.7414	22.062	33.6509	7.31361	24.2996	14023.4	1455.14	56.0822	6.19114	180.437	5.99777	81.5318	2.71056	0.138002	26.8819	0.0432227	8849.15	120.257	155.53	6.15766	11.6391	1.43571	6.34479	1.27851	0.384963	1.13799	0.181793	1.08332	0.225118	0.621288	0.0896587	0.672465
MR-T160	Egypt 1a	Green	15.9809	0.623287	3.38113	61.4391	0.158526	1.01507	0.440329	3.10183	0.247428	0.116996	1.08834	1.09083	9.63079		2.54888	65.516	25.119	36.5879	13.481	23.4286	11884.9	570.428	54.7125	7.06148	210.868	6.31705	83.4033	2.90676	0.418982	20.5979	0.0703747	8591.95	105.474	180.35	6.31141	12.1443	1.50628	6.35494	1.32554	0.405328	1.19338	0.189582	1.14673	0.234029	0.657213	0.093199	0.657424
MR-T161	Egypt 1a	Green	15.1618	0.554683	3.30328	60.6386	0.18264	0.876218	0.452019	3.08049	0.246176	0.0476279	1.04417	1.62272	11.3248		2.252	54.8725	23.5856	36.3492	7.27089	22.2966	9851.24	849.104	49.2559	7.42668	203.206	6.1854	89.308	2.90299	0.115777	23.0436	BD	12781.4	143.781	163.784	6.297	12.0226	1.4672	6.2187	1.33034	0.384805	1.23719	0.189687	1.11931	0.23161	0.631663	0.0891782	0.658976
MR-T162	Egypt 1a	Green	15.4587	0.62078	3.32278	61.2114	0.236734	0.944474	0.470603	3.2149	0.235362	0.153115	1.0639	1.10737	10.5822		3.08114	65.948	25.3501	34.4464	15.2821	23.9313	8997.31	1011.62	42.6642	7.1564	219.376	6.19061	78.0986	2.81965	0.545084	20.3111	0.0500147	8722.23	95.8394	186.146	6.2969	12.1491	1.4829	6.39551	1.34618	0.390271	1.17995	0.18975	1.09151	0.226565	0.639915	0.0940614	0.655396
MR-T163	Egypt 1a	Green	15.8468	0.666977	3.5259	63.5376	0.150904	0.959039	0.476746	3.3721	0.250801	0.0873345	1.11751	0.793358	7.69794		2.8725	71.76	25.263	36.324	10.0359	20.2463	10638	485.756	40.6728	7.43372	237.788	6.5067	83.9362	3.02541	0.341145	19.4026	0.0459442	6248.88	79.9442	178.411	6.63072	12.7201	1.53004	6.66626	1.36582	0.403652	1.28679	0.194382	1.19562	0.24043	0.658186	0.100156	0.654961
MR-T164	Egypt 1a	Green	15.7362	0.523706	3.29565	60.8444	0.11428	0.952505	0.695559	2.62659	0.231975	0.041287	0.97654	1.02483	11.6858		2.26026	49.7495	22.9019	34.7052	5.77008	19.2338	8468.11	601.511	59.618	8.0842	179.451	5.84827	79.9736	2.71248	0.132898	17.7566	0.0366006	8072.1	120.833	165.999	5.99242	11.448	1.40675	6.04731	1.35917	0.352426	1.10829	0.182723	1.062	0.214562	0.606533	0.0884825	0.622853
MR-T165	Egypt 1a	Green	16.1707	0.56628	3.5343	65.7713	0.100832	0.948588	0.49561	3.00324	0.260282	0.029282	1.0525	0.56973	6.03122		2.16348	49.0101	24.4961	38.2614	5.27012	18.9985	9896.41	938.02	40.2634	8.26278	202.48	6.5965	95.1616	2.88258	0.070316	18.9604	0.0355178	4487.47	59.8208	176.823	6.71965	12.7444	1.54701	6.76027	1.41854	0.419641	1.2699	0.193002	1.14727	0.249325	0.696086	0.100983	0.735797
MR-T166	Egypt 1a	Green	15.1492	0.559907	3.2757	59.9301	0.188931	0.885068	0.448164	3.1178	0.247409	0.0490067	1.04702	1.4674	12.0579		1.84857	54.2042	23.6527	35.5858	7.10785	22.6008	10770.6	844.32	52.9922	7.25586	206.804	6.1218	87.4783	2.84686	0.160476	28.6384	0.0538834	11558	110.17	165.282	6.29657	12.0606	1.46108	6.34903	1.32104	0.376303	1.21295	0.190116	1.13011	0.219294	0.64377	0.0951449	0.650194
MR-T167	Egypt 1a	Green	16.5722	0.5257	3.45425	61.3039	0.168278	1.02711	0.53327	2.92212	0.226318	0.0409913	1.00423	0.874165	10.0678		2.9239	43.0052	22.8761	33.9014	5.91247	18.1609	8715.21	605.539	73.7537	7.98811	186.977	5.83868	74.8672	2.60707	0.1087	15.8188	0.0583379	6885.36	107.493	172.89	5.99965	11.4674	1.43625	6.02916	1.29306	0.368877	1.17962	0.181689	1.03662	0.216735	0.570476	0.0874732	0.637988
MR-T181	Egypt 1a	Green	16.7184	0.558074	3.31615	63.6479	0.125684	1.07296	0.527832	3.00607	0.237487	0.055396	1.00197	0.601361	6.5032		2.4108	46.3968	23.9989	36.1295	7.87498	29.1214	18498.8	1562	72.411	8.08541	209.579	6.09195	83.0452	2.79181	0.19722	29.5528	0.0544481	4736.62	76.7878	171.123	6.07801	11.7227	1.45846	6.24777	1.30565	0.382742	1.12801	0.186168	1.08209	0.224549	0.602391	0.087604	0.625244
MR-T182	Egypt 1a	Green	15.5043	0.546651	3.32631	61.9984	0.130188	0.917645	0.53587	2.9633	0.228375	0.0601457	1.00854	0.829711	9.21144		2.2939	45.9852	23.2413	33.9533	8.68506	31.7207	19330	1576.91	86.7354	8.12077	209.286	5.94655	77.2784	2.69029	0.205532	33.5612	0.0474338	6535.22	104.913	171.954	6.06961	11.6214	1.40059	6.02454	1.33245	0.387477	1.2005	0.180783	1.06168	0.220279	0.594031	0.0878651	0.619476
NS-T015	Egypt 1a	Green	14.727	0.654588	3.38673	60.4203	0.179717	0.952945	0.428815	2.9638	0.227613	0.242331	1.0088	1.37239	13.2689		3.18152	67.9143	26.1865	34.6109	16.0927	13.419	246.416	38.8719	22.2761	6.95169	217.719	6.34179	82.4901	2.8875	0.878317	12.7984	0.0632233	10809.6	125.975	191.628	6.33462	11.9128	1.48078	6.22982	1.25737	0.355583	1.1604	0.19845	1.13004	0.237162	0.643113	0.091556	0.675412
NS-T016	Egypt 1a	Green	13.6368	0.616107	2.95741	54.7316	0.138173	0.853427	0.395593	2.73382	0.212025	0.0937573	0.945053	1.77739	20.4679		3.48608	63.5983	21.7844	31.8211	8.64381	13.2359	2358.19	159.85	35.2572	6.37783	204.085	5.83621	76.2229	2.73376	0.370665	11.578	0.080702	13999.6	150.551	157.66	5.89965	11.1936	1.38417	5.9246	1.16594	0.33746	1.03207	0.178686	1.05833	0.215954	0.582626	0.0883411	0.597056
NS-T018	Egypt 1a	Green	16.3351	0.538423	3.27878	60.9579	0.190392	1.01058	0.479876	2.93961	0.220404	0.0485139	0.950568	0.79758	10.9723		3.51004	43.0246	22.4215	32.5677	6.48772	17.9593	8610.65	693.116	57.0733	7.62301	187.286	5.98667	78.3948	2.68477	0.160329	21.305	0.0679967	6282.14	115.223	170.275	6.11391	11.6689	1.39767	6.10886	1.21671	0.349251	1.09262	0.17679	1.0837	0.220194	0.589748	0.0851913	0.646904
NS-T019	Egypt 1a	Green	15.0129	0.550253	3.16191	60.9605	0.0822076	0.890747	0.420844	2.90346	0.223375	0.0286099	0.958161	1.01258	12.2897		2.8149	50.4068	20.8558	31.3468	5.10846	16.9179	10979.2	128.897	36.192	6.94443	199.138	6.03314	84.578	2.71517	0.103072	21.004	0.0861358	7975.56	95.6303	164.884	6.25304	11.8236	1.41644	6.22624	1.28608	0.347648	1.16949	0.186716	1.07447	0.228054	0.633503	0.0868967	0.632703
NS-T022	Egypt 1a	Green	15.9892	0.600932	3.2531	63.9169	0.247212	0.947053	0.454031	3.25246	0.254642	0.0531358	1.04156	0.719815	7.49114		3.16827	56.7832	23.9097	37.171	8.69646	25.2259	11965.6	1287.53	46.2692	7.62278	219.663	6.44411	95.5079	2.94032	0.182319	21.4308	0.0903281	5669.62	75.5066	165.504	6.55464	12.2639	1.47791	6.27892	1.34836	0.367494	1.13444	0.186938	1.12149	0.242578	0.625418	0.0896355	0.674181
NS-T024	Egypt 1a	Green	15.6249	0.591792	3.27022	63.6552	0.144479	0.923781	0.448037	2.87635	0.24888	0.051442	1.03027	0.754749	8.74268		2.58191	57.175	23.8748	34.6415	7.2774	20.5405	11255.9	898.608	41.4452	7.55508	195.13	6.34394	91.4389	2.92789	0.224696	21.0554	0.101579	5944.78	81.447	165.65	6.41679	12.1599	1.46436	6.28041	1.2886	0.371519	1.14101	0.181005	1.10844	0.237214	0.641605	0.0934038	0.631904
MR-T081	Egypt 1a	Olive	17.4889	0.682017	3.62762	69.9132	0.711703	1.01544	0.556513	4.22602	0.285309	0.0474988	1.13536	0.0170618	0.143182		3.32362	65.3104	26.6285	41.406	5.46449	8.40423	304.026	49.2638	1.51591	8.56071	226.584	6.9214	97.9486	3.2708	0.184572	0.59822	0.0510809	134.387	1.21998	189.318	7.16106	13.9814	1.65854	6.94027	1.46769	0.420749	1.27286	0.205206	1.22266	0.255009	0.690268	0.0963572	0.742698
MR-T082	Egypt 1a	Olive	16.6343	0.675221	3.74763	70.4642	0.72145	1.00825	0.615136	4.31295	0.285128	0.0471697	1.1873	0.0169956	0.138997		3.40346	60.1023	27.3239	41.2855	5.21807	8.29002	270.381	52.1709	2.11957	8.64207	234.78	7.45955	104.106	3.37122	0.169114	0.306946	0.0583738	133.866	1.8755	192.357	7.98344	15.2084	1.76337	7.4669	1.65101	0.456212	1.42489	0.222214	1.34649	0.271608	0.734411	0.10546	0.765158
MR-T086	Egypt 1a	Olive	17.848	0.628057	3.66744	70.9928	0.1969	1.00996	0.587753	3.49003	0.295551	0.0361743	1.09636	0.00378532	0.0321978		3.1987	51.0469	27.2179	42.9823	4.48751	7.87542	75.5086	25.4237	0.667619	9.47075	217.519	7.0148	107.233	3.3077	0.124755	0.119832	0.0344206	29.815	BD	195.924	7.43667	14.3477	1.70697	7.1562	1.49428	0.41521	1.3007	0.209195	1.28826	0.262522	0.704128	0.100987	0.739115
MR-T088	Egypt 1a	Olive	16.9805	0.60168	3.6883	71.6035	0.341655	1.11635	0.590908	3.49625	0.280967	0.0394921	1.09807	0.00515777	0.0381957		3.0878	53.7798	27.2182	41.2262	4.55577	7.50225	107.857	30.5936	1.67541	9.05789	220.54	7.61781	113.564	3.25922	0.108883	0.141992	0.02627	40.6251	0.684066	189.833	8.10122	15.0631	1.76734	7.4276	1.54909	0.419464	1.35535	0.220946	1.3517	0.28825	0.792955	0.116451	0.755706
MR-T089	Egypt 1a	Olive	17.0425	0.593987	3.70939	72.1554	0.217482	0.993077	0.623444	3.10951	0.277936	0.0324271	1.10146	0.00384886	0.026843		2.73135	53.7979	26.9169	41.0751	3.89193	7.41212	82.9693	30.1423	1.40316	9.36665	204.316	7.18332	99.5199	3.30233	0.0703774	0.108317	0.0196666	30.3156	0.475596	199.293	7.99576	15.4328	1.77399	7.39168	1.58621	0.451787	1.35935	0.221655	1.30593	0.263757	0.708307	0.101381	0.732623
NS-T036	Egypt 1a	Olive	11.184	0.438224	2.4962	47.009	0.13668	0.795537	0.242343	2.21306	0.174071	0.0285283	0.764836	4.28381	29.714		1.33559	63.7011	16.9775	26.9616	5.12155	18.3416	2762.76	286.331	66.3802	4.72573	146.628	5.05674	68.818	2.09573	0.106873	43.1038	0.0198492	33741.4	255.783	113.698	4.89934	8.91156	1.07166	4.74945	0.943273	0.254897	0.941266	0.141239	0.889649	0.191712	0.503727	0.0717611	0.545155
NS-T037	Egypt 1a	Olive	16.905	0.673305	3.71159	70.0757	0.823633	1.02103	0.585547	4.39384	0.283902	0.0466165	1.17686	0.0178328	0.143498		3.85106	60.1469	26.9305	40.513	5.16354	8.30516	238.994	50.9711	2.25453	8.5835	237.874	7.528	104.163	3.35967	0.159527	0.263801	0.0607065	140.46	1.89244	194.085	8.1032	15.2675	1.78377	7.44012	1.55546	0.46525	1.36627	0.225543	1.29035	0.271683	0.740025	0.10443	0.765374
MR-T093	Egypt 1a	Purple	16.9308	0.614591	3.725	71.5382	0.245847	1.04889	0.641131	3.60588	0.290302	0.0377801	1.13723	0.00702573	0.0520184		2.4632	49.5177	27.5611	41.6208	4.25785	7.33275	141.747	37.1222	2.17607	9.35616	238.206	7.644	113.468	3.35075	0.111295	0.136442	0.0450009	55.3381	0.835327	194.835	8.27339	15.4606	1.79815	7.55489	1.5463	0.448452	1.4064	0.227769	1.33004	0.285838	0.770955	0.111461	0.75057
MR-T094	Egypt 1a	Purple	17.1064	0.814417	3.82954	67.9775	0.570131	1.05855	0.55459	5.00528	0.26909	1.43193	1.17343	0.000785346	0.00817837		2.84372	81.4279	50.1831	37.2327	85.4049	37.7288	132.284	43.6971	2.20042	7.91228	377.593	8.56849	97.4695	3.35874	4.21993	0.166416	0.0485388	6.18578	0.210298	485.847	8.10397	14.2587	1.78407	7.92736	1.67776	0.468579	1.45382	0.239836	1.49956	0.30909	0.895283	0.123722	0.92274
MR-T095	Egypt 1a	Purple	17.392	0.80296	3.85777	67.5061	0.842832	1.06457	0.544257	4.94086	0.263996	1.40371	1.16817	0.000894964	0.00736849		3.59967	84.0713	51.2118	39.1541	82.253	37.1333	183.021	41.4266	2.19887	7.82372	391.228	8.49347	95.0625	3.3002	4.47825	0.178168	0.0301275	7.04918	0.295346	451.018	7.89241	13.9494	1.78016	7.79579	1.70965	0.463358	1.49929	0.239578	1.46355	0.314782	0.90138	0.131982	0.894903
MR-T096	Egypt 1a	Purple	17.6575	0.610695	3.65936	71.5398	0.187075	0.922018	0.464014	3.19419	0.258711	0.145883	1.10274	0.00651262	0.0588819		1.62317	110.961	25.456	37.8699	11.0159	10.386	401.596	33.2283	2.27643	7.69215	192.574	7.14134	93.6468	3.1087	0.786523	245.653	BD	51.2966	0.670028	192.096	6.95609	12.8862	1.60303	6.89318	1.48318	0.421754	1.28059	0.228833	1.25179	0.248012	0.718242	0.108848	0.727982
MR-T097	Egypt 1a	Purple	17.6662	0.802838	3.85676	68.481	0.501219	1.06863	0.542504	4.25678	0.26565	1.17634	1.19576	0.000971498	0.00598312		2.87958	88.196	49.0376	38.1977	63.8338	28.7459	118.282	36.5592	2.16378	7.85593	350.991	8.21216	95.7071	3.37308	3.92759	0.149592	0.0405526	7.652	0.235679	370.944	7.9449	14.1196	1.79106	7.81971	1.59666	0.490715	1.4934	0.244902	1.41992	0.306262	0.858204	0.121291	0.881366
MR-T098	Egypt 1a	Purple	17.1919	0.691563	3.74495	69.1923	0.754	0.847813	0.448678	4.24106	0.268208	1.01656	1.24365	0.0147425	0.108662		1.58656	102.539	43.2692	37.1999	56.4381	25.5897	563.854	66.9108	3.56282	7.15784	291.689	8.37188	100.459	3.26116	2.71924	0.885958	0.0321162	116.119	1.62125	380.34	8.67963	14.2032	1.89952	7.99645	1.69461	0.498865	1.58179	0.248583	1.53561	0.314074	0.874062	0.125741	0.90415
MR-T099	Egypt 1a	Purple	17.239	0.688447	3.82218	69.9713	0.464696	0.842928	0.474298	4.00756	0.268159	0.781952	1.1908	0.00592694	0.0447887		1.24083	104.234	39.1239	39.8335	51.1141	24.5556	346.434	58.7914	2.78783	7.22112	258.59	8.02496	99.3164	3.13301	2.24723	0.573939	0.0239981	46.6835	0.874934	343.222	7.58655	13.4663	1.71354	7.47776	1.62644	0.457486	1.49848	0.234824	1.40331	0.297084	0.804867	0.12881	0.866536
MR-T100	Egypt 1a	Purple	17.1397	0.816807	3.70587	69.7189	0.329524	1.04984	0.520121	3.86215	0.274868	1.22872	1.16292	0.000693626	0.00432406		3.97678	90.5421	50.1685	37.7322	54.654	27.4834	161.137	39.8643	1.68585	8.06942	351.014	7.64668	90.0206	3.32709	3.651	0.149108	0.0577489	5.46334	0.192356	350.005	7.72723	13.8361	1.69484	7.35163	1.51215	0.430845	1.32014	0.215552	1.26603	0.277019	0.782159	0.101844	0.766228
MR-T101	Egypt 1a	Purple	17.3105	0.687167	3.74079	69.0049	0.925069	0.850142	0.45048	4.37692	0.262542	0.929942	1.18816	0.00562297	0.0422755		BD	103.943	42.3181	38.3566	59.8582	27.74	503.773	60.3728	3.15665	7.05011	288.921	8.01788	97.4416	3.03384	2.79427	0.546102	0.0334035	44.2893	0.876029	365.527	7.86281	13.7461	1.81665	7.68559	1.59177	0.462512	1.45835	0.230583	1.43798	0.302345	0.806983	0.124746	0.891981
MR-T102	Egypt 1a	Purple	16.6909	0.712785	3.73775	68.5386	1.0504	0.850253	0.441378	5.00277	0.261909	1.12964	1.14685	0.0209838	0.183295		BD	104.074	44.9543	38.6652	67.0531	29.7148	497.808	80.6065	3.38899	7.12078	291.054	7.88642	97.7482	3.10539	3.5847	0.814142	0.0677368	165.279	2.29421	392.682	7.39622	13.0492	1.67355	7.37932	1.57781	0.432468	1.45971	0.235823	1.42067	0.294527	0.806283	0.117254	0.824936
MR-T103	Egypt 1a	Purple	17.5253	0.814869	3.78697	67.9588	0.603299	1.08451	0.536642	4.44296	0.257501	1.57889	1.19852	0.00125914	0.00737382		BD	93.1878	56.5656	37.2128	82.6484	36.8223	197.908	44.0671	2.64206	8.03688	371.493	8.18065	92.5876	3.25186	4.85334	0.172444	0.0768905	9.91757	0.279188	416.2	7.74984	13.6299	1.76454	7.4884	1.58654	0.429117	1.59316	0.23986	1.47846	0.287182	0.867797	0.121314	0.868474
MR-T104	Egypt 1a	Purple	17.5415	0.68124	3.76432	69.2846	0.717571	0.864128	0.433548	4.16631	0.267312	0.960105	1.12546	0.00154962	0.0136018		BD	105.337	42.5894	38.4195	61.8887	27.6263	145.875	37.9424	2.4156	7.04284	292.024	8.17008	100.312	3.05055	3.46273	0.234829	0.0167829	12.2056	0.313378	360.957	7.7072	13.6574	1.74039	7.57288	1.54735	0.442301	1.3893	0.236268	1.43455	0.294925	0.846154	0.124463	0.89491
MR-T105	Egypt 1a	Purple	16.7058	0.698957	3.63098	69.0404	0.828809	0.859456	0.446471	4.62268	0.259269	1.25143	1.16918	0.0236441	0.208054		3.32106	99.2131	47.5921	37.3264	73.0244	31.253	668.083	84.4822	3.50548	7.04786	291.481	7.33475	88.8217	2.99049	3.55386	0.893572	0.0651033	186.233	2.59503	408.477	7.00456	12.5837	1.59707	6.98653	1.4324	0.430425	1.35703	0.211006	1.32268	0.280195	0.751	0.114578	0.76664
MR-T106	Egypt 1a	Purple	17.3225	0.796025	3.76733	68.1423	0.627511	1.08497	0.547029	4.64005	0.261772	1.4339	1.17075	0.000887449	0.00749036		3.89219	80.6461	51.4443	37.5514	82.8473	37.5581	171.01	43.686	2.20266	7.67812	370.08	7.66878	87.0664	3.17103	3.97963	0.150953	0.10882	6.98999	0.28254	446.065	7.27147	13.3888	1.67705	7.1662	1.56741	0.439001	1.39442	0.238677	1.3569	0.280699	0.821896	0.116844	0.840972
MR-T107	Egypt 1a	Purple	17.4414	0.801375	3.83235	68.7146	0.348688	1.30005	0.558592	3.85959	0.258486	1.50279	1.18842	0.000307407	BD		3.59368	85.6043	54.4687	37.7015	94.2386	37.1296	122.157	34.0869	2.26368	7.77075	367.658	7.75445	87.8601	3.14142	8.96601	BD	0.105838	2.42129	0.204282	421.626	7.38809	13.1797	1.67217	7.30605	1.6474	0.455031	1.46846	0.232897	1.3925	0.292275	0.789065	0.126061	0.867553
MR-T108	Egypt 1a	Purple	17.0744	0.792797	3.70866	68.4569	0.542279	1.11124	0.551405	4.45702	0.257361	1.6756	1.15644	0.000761798	0.00742783		3.23716	81.6468	51.3614	35.9	95.7766	41.984	159.314	45.824	2.04347	7.72179	388.196	7.43187	84.5207	3.10657	4.42066	0.150233	0.0695647	6.0003	0.241339	515.428	7.00454	12.8491	1.5978	6.9447	1.45715	0.433628	1.3519	0.213272	1.24662	0.268128	0.777675	0.11421	0.77554
MR-T109	Egypt 1a	Purple	16.9927	0.704451	3.73802	69.5703	0.655644	0.861981	0.44765	4.15473	0.263266	1.02852	1.24919	0.0115786	0.107846		2.51256	98.6278	44.4728	37.91	59.7185	26.0981	421.256	68.7241	3.66289	7.07488	277.098	7.67543	92.4609	3.03954	2.74939	0.787297	0.0530168	91.199	1.58744	376.668	7.59059	13.2806	1.72353	7.45924	1.60211	0.456344	1.47982	0.236074	1.38866	0.287765	0.805874	0.11429	0.820473
NS-T038	Egypt 1a	Purple	17.4312	0.695618	3.35079	69.0572	0.951397	0.928586	0.448605	4.39971	0.26671	1.02151	1.11059	0.012491	0.11239		1.71419	104.425	43.9476	38.487	70.8576	29.7999	361.659	60.7514	2.50158	7.06729	289.396	7.32726	92.8897	3.10643	4.09275	0.870902	0.0317333	98.3853	1.37623	362.757	7.43941	13.199	1.62155	6.84135	1.45701	0.407846	1.30122	0.205717	1.31645	0.279659	0.767212	0.111039	0.744077
NS-T039	Egypt 1a	Purple	16.8711	0.720936	3.58534	68.6705	1.15351	0.866507	0.429929	4.65044	0.260088	1.18232	1.11077	0.0239895	0.220921		2.60113	104.75	53.4125	36.6773	73.3258	30.4687	623.609	85.3477	2.15999	6.96848	285.581	7.19982	91.2182	2.95074	3.88483	0.963976	0.0747988	188.953	0.596799	385.496	7.44045	12.7344	1.61476	6.79745	1.43495	0.39302	1.20942	0.211761	1.24127	0.276148	0.772505	0.105642	0.783105
NS-T040	Egypt 1a	Purple	16.7467	0.68127	3.57888	69.6107	0.726253	0.869798	0.446462	4.4916	0.274399	1.09126	1.14797	0.0119136	0.110015		3.68798	94.0071	47.1388	37.2387	71.6438	30.1708	350.111	70.8875	2.83395	7.30056	284.519	8.28558	100.581	3.26011	3.45154	0.571876	0.0568666	93.8375	1.60413	408.127	8.43734	15.3115	1.83752	7.69925	1.618	0.466673	1.48636	0.244284	1.48653	0.301834	0.870813	0.125637	0.913528
NS-T041	Egypt 1a	Purple	17.4037	0.708081	3.68959	69.698	0.581616	0.94325	0.416828	3.98851	0.273022	0.894195	1.14302	0.00570044	0.0441711		2.91249	107.826	42.3404	38.6575	60.156	26.7752	388.308	70.5457	2.67208	6.84889	252.782	7.42998	93.7766	3.07166	3.79728	0.58041	0.092854	44.8995	0.98506	341.26	7.30609	13.0543	1.60797	6.64252	1.39191	0.430062	1.2462	0.210253	1.25775	0.270572	0.758902	0.104672	0.798092
NS-T042	Egypt 1a	Purple	16.8867	0.685992	3.68837	69.9401	0.505295	0.868642	0.448224	4.14239	0.261784	1.21677	1.14298	0.0029515	0.0239938		2.09758	100.573	46.3151	37.4697	77.8023	32.5319	169.919	42.6099	2.18114	7.04378	282.942	7.68166	92.3676	3.03552	3.38882	0.265924	0.066293	23.2475	0.443519	397.092	7.07823	12.8433	1.6055	7.11235	1.43685	0.432956	1.40845	0.216269	1.28012	0.278432	0.788005	0.113436	0.809897
NS-T043	Egypt 1a	Purple	17.3446	0.705032	3.43131	69.829	0.482247	0.916687	0.440622	4.0677	0.268767	1.20368	1.09438	0.00164811	0.0167284		2.62209	106.587	47.0418	37.5587	83.1003	32.6196	192.399	45.7669	1.72502	7.02596	282.12	7.40608	92.9049	3.08027	4.5319	0.205421	0.0429714	12.9813	0.277623	407.037	7.24966	13.03	1.60489	6.676	1.38114	0.416864	1.28847	0.206824	1.26548	0.255312	0.747594	0.104955	0.741477
NS-T045	Egypt 1a	Purple	17.1362	0.730249	3.50855	69.2194	0.675974	0.909007	0.437994	4.21652	0.268207	1.25443	1.22067	0.0164157	0.152988		2.2995	104.71	50.9739	37.3161	88.8269	31.417	577.726	87.7711	3.53539	7.2023	278.024	7.70991	92.0798	3.08817	3.47276	1.02688	0.0837855	129.298	2.08367	418.698	7.75508	13.2686	1.70833	7.02989	1.49057	0.432515	1.26118	0.223971	1.3487	0.288172	0.772884	0.111068	0.779229
MR-T045	Egypt 1a	Turquoise	16.7449	0.616456	3.45928	67.8015	0.0973845	0.858833	0.452128	3.08067	0.260933	0.035192	1.11273	0.211887	0.779881		3.02427	89.3423	23.6333	37.226	9.19574	40.0636	31656.6	3183.15	84.5447	7.07461	201.148	6.66027	91.152	3.06612	0.101425	34.9458	0.0591255	1668.93	39.6859	176.162	7.08678	13.8888	1.63616	6.73525	1.41263	0.413151	1.18845	0.200975	1.17275	0.238828	0.686399	0.0991062	0.671651
MR-T049	Egypt 1a	Turquoise	16.806	0.61492	3.58603	70.3051	0.0737971	0.82178	0.844126	2.98364	0.262359	0.0316417	1.09571	0.117532	0.319621		3.27692	97.9166	23.1465	38.4254	6.48324	23.2592	14630.2	1533.7	39.0317	6.91268	185.977	6.55585	90.5398	2.98857	0.0717022	9.64753	0.0717111	925.737	20.0661	171.328	6.79892	13.2126	1.58488	6.50547	1.39617	0.405262	1.21182	0.201023	1.16989	0.234408	0.684807	0.0939047	0.694182
MR-T173	Egypt 1a	Turquoise	16.7292	0.638474	3.63324	67.6335	0.95161	0.97394	0.546812	4.61207	0.272864	0.189077	1.23145	0.109492	0.535206		4.4426	53.9631	28.6166	39.1755	15.8141	26.2397	13557.1	1033.03	32.3039	8.73199	238.055	6.95019	99.5735	3.05989	0.607763	20.7705	0.0531156	862.41	19.9879	216.563	7.00739	13.4758	1.61113	6.83512	1.46321	0.420678	1.35043	0.210449	1.23567	0.263308	0.703296	0.108849	0.702597
MR-T174	Egypt 1a	Turquoise	16.383	0.631444	3.52627	65.7147	1.95747	0.95741	0.53206	5.41076	0.264395	0.27203	1.19054	0.124816	0.625751		4.15879	51.0604	29.2985	37.9743	20.2889	31.1045	16954.5	1307.84	41.9953	8.2506	266.885	6.80559	96.6104	3.03303	0.925963	24.4414	0.0523106	983.114	24.243	229.885	6.90886	12.9519	1.61645	6.76048	1.42281	0.407233	1.27466	0.204753	1.20457	0.252289	0.694303	0.102186	0.740717
MR-T175	Egypt 1a	Turquoise	17.3509	0.659618	3.57439	68.2496	0.809442	0.989127	0.463563	4.1233	0.254592	0.264443	1.13131	0.095488	0.532737		2.87154	84.0589	28.2322	38.8649	21.7465	21.9983	10289.9	732.738	23.2834	7.36519	230.179	6.64368	87.4314	2.97993	1.03212	17.403	0.0588146	752.111	18.8994	217.437	6.50947	12.5356	1.55306	6.56294	1.43131	0.40448	1.29512	0.197803	1.2027	0.243242	0.684549	0.101357	0.697173
MR-T176	Egypt 1a	Turquoise	16.4053	0.7491	3.76356	67.7975	0.832335	1.03387	0.572744	4.43151	0.262107	0.444402	1.21812	0.104758	0.7006		3.43988	77.747	33.2811	38.4957	28.2694	26.183	11471.1	934.804	22.6621	7.97571	277.665	6.98969	87.2094	3.14121	1.55386	16.1083	0.0834636	825.127	16.7522	250.331	7.07989	13.3364	1.63275	7.08618	1.49866	0.442929	1.34625	0.211962	1.29068	0.259719	0.72163	0.104394	0.755805
MR-T177	Egypt 1a	Turquoise	17.194	0.660637	3.56226	67.3801	0.9548	0.958784	0.46598	4.34679	0.254176	0.291266	1.12121	0.11023	0.653117		2.60469	77.8506	28.6272	38.5536	24.2863	26.6976	14330.1	1020.53	30.8319	7.37877	242.229	6.57713	87.1597	2.97941	1.17677	23.2714	0.0440404	868.223	23.597	226.005	6.66846	12.5616	1.57172	6.6425	1.4421	0.408342	1.3358	0.200637	1.19729	0.250728	0.678586	0.095909	0.712013
MR-T178	Egypt 1a	Turquoise	16.9612	0.619594	3.68081	68.8935	0.632866	0.97647	0.549779	4.09766	0.275675	0.15144	1.17733	0.0699153	0.385838		3.13565	50.5683	27.7995	40.8353	12.7326	19.7962	10651.5	674.586	18.7359	8.89793	231.109	6.80811	100.172	3.0897	0.424966	20.6189	0.0201916	550.688	12.3604	211.467	6.95204	13.3608	1.62556	6.95393	1.42334	0.421573	1.30256	0.207172	1.2372	0.250344	0.686308	0.106822	0.70509
MR-T179	Egypt 1a	Turquoise	17.0447	0.619961	3.54611	66.2741	1.04978	0.989924	0.538348	4.25931	0.253572	0.395989	1.11137	0.191685	0.954194		2.72741	65.8616	31.6108	37.3816	25.1005	33.7304	19577.2	1530.96	49.7174	8.31614	234.073	6.54207	87.1542	2.95196	1.17714	25.5444	0.0586785	1509.8	32.8473	253.208	6.5852	12.6901	1.54275	6.66324	1.41846	0.406886	1.22702	0.202108	1.22161	0.248158	0.684279	0.0993177	0.688231
MR-T183	Egypt 1a	Turquoise	16.5469	0.729669	3.68399	67.5079	1.06593	1.04501	0.512652	4.51416	0.256952	0.402681	1.18616	0.124216	0.74181		2.89892	78.3415	32.2264	38.2493	26.0796	25.1561	11440.3	957.266	27.5193	7.8959	277.655	6.75298	85.2203	3.10394	1.39429	15.0152	0.0289382	978.384	19.1444	239.448	6.87815	13.0771	1.63926	6.72409	1.44829	0.443422	1.3495	0.195559	1.23963	0.252916	0.68681	0.0992139	0.710341
MR-T184	Egypt 1a	Turquoise	16.8634	0.689846	3.65945	67.1937	0.887516	1.03047	0.532683	4.52219	0.257769	0.325541	1.14331	0.118878	0.785037		2.45412	67.1134	30.2077	37.9854	27.6333	27.5885	13777.6	1106.02	31.8796	7.95027	270.927	6.88669	89.0116	3.04398	1.14284	19.0432	0.0389109	936.345	22.9501	238.676	6.80477	12.8357	1.60997	6.70779	1.42648	0.423584	1.32133	0.20205	1.21222	0.247381	0.716184	0.0955641	0.695268
MR-T185	Egypt 1a	Turquoise	17.0468	0.660437	3.50851	67.7819	1.04188	0.951307	0.44921	4.42013	0.252727	0.307552	1.11504	0.102887	0.602957		2.3057	81.6545	28.8221	37.8777	25.3864	24.8522	12161.2	894.752	29.4239	7.0874	238.217	6.52909	85.4981	2.86803	1.10911	18.3735	0.031555	810.386	20.6366	227.307	6.51705	12.5829	1.54547	6.51	1.44287	0.397073	1.22774	0.186775	1.16066	0.227391	0.655131	0.100434	0.70512
MR-T186	Egypt 1a	Turquoise	17.271	0.642444	3.47479	66.1054	1.25084	0.970202	0.469869	4.66984	0.257558	0.263829	1.09897	0.160624	0.917569		2.19454	69.7212	28.3001	37.7601	22.0942	32.2422	16748.6	1793.27	44.2582	7.43183	249.42	6.64373	91.4982	2.94304	0.852934	24.6683	0.0583195	1265.16	28.1225	223.272	6.79541	12.7808	1.56818	6.66684	1.38418	0.418211	1.27073	0.206445	1.24272	0.25453	0.706997	0.0977111	0.726477
MR-T188	Egypt 1a	Turquoise	17.1783	0.60394	3.81233	70.9791	0.200688	0.997924	0.59571	3.1322	0.2645	0.0609877	1.10726	0.0404289	0.337513		3.63771	59.6338	26.1877	39.6136	6.21604	11.4004	4460.51	240.899	7.64953	9.51341	199.621	6.72181	91.0787	3.02062	0.15968	9.49876	0.047971	318.438	6.41538	194.022	6.72133	12.9127	1.59817	6.81729	1.41386	0.44427	1.34556	0.18976	1.22339	0.255343	0.674082	0.101186	0.659935
MR-T189	Egypt 1a	Turquoise	16.76	0.606145	3.57678	66.9792	1.51213	0.998943	0.552196	4.76765	0.266844	0.0737628	1.10884	0.115027	0.541545		3.03038	48.6809	26.3138	39.2668	8.80911	24.669	14813.9	1386.55	41.342	8.8275	246.202	6.75443	97.2863	2.98411	0.267096	25.0411	0.0417371	906.006	21.323	194.125	7.20377	13.5241	1.68866	7.13004	1.53658	0.445235	1.36252	0.214794	1.19597	0.255822	0.686947	0.10111	0.673849
MR-T190	Egypt 1a	Turquoise	16.9101	0.702155	3.78683	68.3608	0.872494	0.987167	0.480222	4.29038	0.262622	0.251639	1.17193	0.0773251	0.44882		3.37918	78.6624	28.3498	37.8566	20.6327	21.3406	9593.94	609.949	22.526	7.30413	236.033	7.05006	91.53	3.0478	0.932584	16.9898	0.0939244	609.051	15.0401	214.595	6.87164	12.7416	1.56032	6.86011	1.48323	0.430846	1.28603	0.220668	1.24296	0.267008	0.739784	0.108542	0.790467
MR-T191	Egypt 1a	Turquoise	17.147	0.605139	3.71363	70.2112	0.32701	1.02429	0.553301	3.94643	0.279059	0.0673951	1.12523	0.0202215	0.134611		3.47034	50.3354	26.9501	40.7085	6.376	11.1462	5720.29	212.583	6.9546	9.01884	222.072	6.82371	101.802	3.10389	0.183678	14.8003	0.0894738	159.274	3.72929	199.531	7.01612	13.362	1.66146	6.86626	1.43136	0.443776	1.30679	0.203103	1.19158	0.251317	0.701392	0.0979799	0.72989
MR-T192	Egypt 1a	Turquoise	16.353	0.729834	3.77649	67.6126	0.95415	1.01071	0.522313	4.61305	0.265995	0.141354	1.20791	0.143149	0.932483		3.61538	73.8461	27.8802	37.6736	13.1614	21.6531	11901.7	1014.59	27.7705	8.08577	257.863	7.16618	91.0785	3.20479	0.487099	14.5427	0.0888875	1127.51	20.948	199.984	7.15049	13.5774	1.66141	7.11705	1.52929	0.447353	1.40722	0.210243	1.28275	0.255291	0.713849	0.109965	0.718237
MR-T193	Egypt 1a	Turquoise	16.7935	0.616568	3.6971	68.8487	0.733405	1.04061	0.555112	4.18131	0.278373	0.13056	1.1725	0.0733669	0.408366		3.58244	51.2653	28.4575	39.9995	11.0918	17.7329	10288.5	567.566	20.6125	9.12874	235.739	7.135	102.923	3.23331	0.482001	21.108	0.0461934	577.874	12.038	211.311	7.23975	13.6927	1.66628	7.0835	1.49825	0.432156	1.39768	0.211137	1.24858	0.261479	0.727852	0.106975	0.787237
MR-T194	Egypt 1a	Turquoise	16.5692	0.63895	3.5381	66.1982	1.40192	0.9682	0.525064	5.13353	0.265911	0.250417	1.19421	0.177098	0.677277		3.45572	55.7944	29.8372	37.3317	19.7781	31.6316	17266.5	1406.42	45.9253	8.31989	252.427	6.81802	97.1217	3.00919	0.957349	23.2037	0.0490497	1394.91	33.3277	228.531	6.79153	13.0777	1.58288	6.81666	1.46999	0.414945	1.28116	0.207701	1.26083	0.254972	0.721617	0.104193	0.701369
MR-T195	Egypt 1a	Turquoise	16.9141	0.640639	3.60641	68.596	0.75143	0.938705	0.521707	3.93754	0.258849	0.199389	1.09843	0.118032	0.800003		2.89077	82.3655	28.7734	38.222	16.2962	24.6336	11028.3	928.342	29.8722	7.45904	222.819	6.74299	89.7063	2.99671	0.743597	17.4956	0.0762944	929.682	19.1982	224.633	6.59931	12.5666	1.57432	6.72933	1.37485	0.417219	1.23414	0.197977	1.19332	0.257485	0.674657	0.0998016	0.71309
MR-T196	Egypt 1a	Turquoise	17.0621	0.644058	3.57848	67.7867	0.793777	0.951648	0.495281	4.25188	0.26383	0.280195	1.12156	0.113687	0.830879		2.89886	70.954	28.6492	38.1692	22.632	27.0131	12593.3	1033.08	28.4951	7.937	231.177	6.69096	91.8203	3.0208	0.950767	17.7674	0.0493503	895.457	19.995	220.573	6.76195	12.9339	1.59253	6.73752	1.46202	0.434445	1.25725	0.204041	1.22268	0.250053	0.685759	0.102888	0.7144
MR-T197	Egypt 1a	Turquoise	17.1271	0.616136	3.80942	71.0015	0.23201	1.08644	0.587466	3.36348	0.284332	0.0546237	1.1752	0.0176036	0.0987394		2.65078	50.3452	27.6935	40.5252	5.48285	10.0943	3410.86	146.268	5.40221	9.47838	213.27	7.08148	106.004	3.2099	0.120191	13.0805	0.099134	138.655	2.77349	190.744	7.16557	13.5714	1.65365	7.26922	1.55846	0.442165	1.41635	0.221622	1.22087	0.259055	0.710507	0.109267	0.789107
MR-T198	Egypt 1a	Turquoise	16.9338	0.687811	3.6801	68.2332	0.910949	0.986979	0.49063	4.32784	0.261495	0.259902	1.16343	0.0794443	0.475346		2.9146	76.7975	28.9431	37.205	21.3008	21.4233	10412.1	680.767	21.4055	7.43275	235.257	11.9862	88.1207	3.09586	0.952791	15.2647	0.0787904	625.743	15.596	221.027	6.85658	12.9835	1.60754	6.93179	1.6213	0.487491	1.80229	0.354967	2.23323	0.436111	1.12407	0.161853	1.00227
MR-T199	Egypt 1a	Turquoise	16.8845	0.614276	3.63859	68.4794	0.685866	1.01659	0.556201	4.20574	0.275005	0.198558	1.17514	0.0808659	0.356171		3.24297	48.1519	29.2659	38.9648	19.7873	24.8481	12701.8	1025.33	30.4252	8.98624	231.919	6.93447	102.716	3.07978	0.608303	19.9611	0.0560803	636.94	17.7014	223.314	6.97473	13.4808	1.65765	6.95937	1.46971	0.417182	1.26149	0.201771	1.22426	0.257376	0.709076	0.105291	0.717996
MR-T200	Egypt 1a	Turquoise	16.6764	0.622397	3.41941	65.0405	2.36106	0.960156	0.522513	5.80142	0.260121	0.222856	1.17051	0.127113	0.604808		3.06431	54.1278	28.2639	36.9609	18.1037	28.9875	15417	1243.31	44.1756	8.27151	291.656	6.77549	94.4185	2.88387	0.774011	21.1209	0.0501087	1001.2	24.1729	224.864	7.31189	13.5165	1.66654	7.04648	1.44389	0.42711	1.27379	0.199741	1.18604	0.25551	0.698605	0.0967785	0.721212
MR-T202	Egypt 1a	Turquoise	17.3753	0.665182	3.55296	67.5352	0.989914	0.945428	0.467463	4.41589	0.256631	0.304748	1.12665	0.109832	0.578913		3.19171	80.4537	28.8603	38.4569	25.8213	24.9013	11562	814.418	34.5747	7.29344	243.778	6.82367	87.8846	2.95488	1.1711	18.3969	0.036957	865.093	21.8612	229.818	6.75461	12.8961	1.57458	6.76303	1.44142	0.421356	1.30279	0.206559	1.24511	0.255827	0.67134	0.107186	0.730368
MR-T203	Egypt 1a	Turquoise	16.4775	0.612789	3.43732	67.736	1.14538	1.1012	0.595803	4.44388	0.261494	0.249629	1.18727	0.120754	0.576933		2.98256	59.0697	29.809	39.9152	18.3924	28.0144	14252.3	1217.28	38.8539	8.7586	230.084	6.52919	93.3193	2.9782	0.836721	21.2058	0.0446413	951.117	23.5611	211.204	6.59062	12.686	1.53026	6.43242	1.36773	0.400875	1.23484	0.191113	1.21621	0.238065	0.664519	0.0959089	0.663937
MR-T204	Egypt 1a	Turquoise	17.3747	0.616621	3.65509	70.395	0.283712	1.0134	0.510569	3.40814	0.272054	0.0883364	1.13103	0.0482058	0.361504		3.03195	70.9437	26.5747	40.3468	8.03458	12.363	5600.55	266.995	8.29939	8.26859	211.78	6.96244	96.7901	3.09975	0.30334	15.132	BD	379.692	6.34142	190.837	6.91564	13.3421	1.60939	6.97596	1.48413	0.424861	1.32282	0.20589	1.24278	0.247196	0.729827	0.104184	0.701519
MR-T205	Egypt 1a	Turquoise	16.4944	0.617357	3.56962	66.7556	1.3733	0.985788	0.549251	4.83273	0.268953	0.0852499	1.13119	0.14569	0.662954		3.25841	47.5033	26.6173	38.9386	9.89757	27.4931	17667.6	1613.23	52.189	8.67282	236.934	6.85703	99.1718	3.02569	0.328211	26.201	0.0361325	1147.52	26.7248	194.167	7.1372	13.3448	1.61266	6.97576	1.49656	0.423323	1.27373	0.202021	1.17293	0.249715	0.684842	0.102146	0.741159
MR-T206	Egypt 1a	Turquoise	17.3189	0.618368	3.65378	69.8295	0.27086	0.98226	0.532791	3.48803	0.270518	0.0942717	1.10185	0.0945233	0.833593		3.40178	73.7834	25.8752	39.5391	8.60029	13.2326	6060.69	325.567	11.2169	7.95821	218.922	7.08858	98.3678	3.11286	0.333579	15.7379	0.0229991	744.512	11.4842	198.555	7.16504	13.5264	1.6247	7.18302	1.52752	0.443961	1.35675	0.216025	1.29589	0.256699	0.715329	0.101701	0.720626
MR-T208	Egypt 1a	Turquoise	17.0306	0.607327	3.65898	69.6499	0.575017	1.04162	0.583373	3.87951	0.280075	0.117084	1.14533	0.0558583	0.30291		3.45932	48.3899	28.1419	40.2984	10.5584	16.566	7177.41	523.35	19.3491	9.3273	230.462	7.05948	104.7	3.18799	0.408256	11.8867	0.0644116	439.968	10.1216	210.395	7.31478	14.0334	1.67803	7.14581	1.54911	0.423563	1.27622	0.203762	1.25479	0.267825	0.709201	0.107551	0.748043
NS-T023	Egypt 1a	Turquoise	17.029	0.638872	3.58689	68.7154	0.710494	0.976467	0.55599	4.20746	0.283121	0.144412	1.0907	0.0807536	0.309294		2.87651	51.3751	28.1876	40.6327	13.0512	22.6753	11578.5	863.095	23.1222	8.96285	225.867	6.88151	102.093	3.17989	0.539922	18.972	0.050357	636.055	17.7415	207.745	7.13881	13.694	1.62851	6.92884	1.41738	0.415665	1.21172	0.211386	1.2015	0.252656	0.696964	0.100008	0.710864
NS-T025	Egypt 1a	Turquoise	16.9072	0.743392	3.6259	67.6336	0.922074	1.02214	0.532954	4.3068	0.268023	0.355028	1.10241	0.114338	0.950643		3.15883	77.0885	31.6152	37.8401	25.1331	24.6267	10155.8	912.499	23.0162	8.09866	263.772	6.90421	89.1224	3.23386	1.47664	14.2021	0.0547206	900.58	17.9294	236.261	7.23589	13.9198	1.66034	6.97283	1.4985	0.420123	1.24527	0.203159	1.22939	0.249689	0.701068	0.0999979	0.713912
NS-T026	Egypt 1a	Turquoise	17.4109	0.699611	3.56111	67.2846	1.24843	0.964785	0.482034	4.53687	0.265269	0.30142	1.10468	0.0911743	0.515837		2.80713	77.1427	29.5673	39.1405	26.182	25.0117	10434.5	796.407	23.7666	7.54633	245.364	6.79867	88.9786	3.14144	1.13717	14.3267	0.0593087	718.134	19.5299	231.968	6.98467	13.5829	1.62994	6.83415	1.3931	0.41839	1.25849	0.199403	1.23239	0.25393	0.688002	0.103152	0.718313
NS-T030	Egypt 1a	Turquoise	17.0846	0.628054	3.5519	68.8513	0.610942	0.950277	0.511283	3.757	0.262997	0.146969	1.07176	0.109596	0.845094		2.95784	64.6989	26.5347	39.3103	13.3593	21.6323	11061.3	948.586	23.1748	8.42621	207.54	6.59506	93.9156	3.05675	0.501383	22.7265	0.0433598	863.236	18.3207	203.833	6.76181	12.8978	1.58251	6.74244	1.42294	0.401638	1.2038	0.195693	1.15953	0.245304	0.655983	0.0970362	0.702457
NS-T031	Egypt 1a	Turquoise	17.5752	0.797093	3.81078	67.8915	0.65885	1.06701	0.554874	4.76385	0.267266	1.22602	1.18466	0.000868012	0.00748802		BD	84.7198	48.333	39.0185	73.7492	33.3645	113.381	42.1656	3.88246	8.05169	364.621	8.2757	94.4756	3.35064	4.54153	70.998	0.0662526	6.83689	0.611293	420.787	7.66947	13.8819	1.77461	7.54617	1.59234	0.463866	1.4819	0.237355	1.46991	0.309727	0.851294	0.128594	0.852944
MR-T123	Egypt 1a	Yellow	12.2517	0.492366	2.61424	49.0009	0.0836296	0.693225	0.304163	2.25415	0.187762	0.038822	0.797795	3.41123	27.5347		2.61313	58.0189	17.5078	28.6499	5.07056	11.642	1483.26	110.283	51.0437	5.32134	159.466	5.09081	69.4442	2.40548	0.145087	40.6191	0.115232	26868.5	232.206	128.744	5.18356	9.69055	1.17057	5.04292	1.05066	0.283964	0.971912	0.154409	0.940762	0.190647	0.506073	0.0758338	0.503926
NS-T010	Egypt 1a	Yellow	16.6978	0.745886	3.68819	67.924	0.751084	1.01253	0.526021	4.24897	0.26298	0.372412	1.15442	0.117391	0.917387		3.01747	79.5092	31.5126	39.1222	26.3331	25.4061	10598.6	996.578	20.0777	8.0664	253.411	6.92426	88.4623	3.20335	1.43359	14.3466	0.0734573	924.628	18.8767	234.507	6.95219	13.3452	1.60546	6.98913	1.46759	0.422931	1.23083	0.200997	1.23301	0.260704	0.696758	0.101888	0.737653
NS-T014	Egypt 1a	Yellow	12.3838	0.513932	2.66631	49.8082	0.100437	0.746968	0.325598	2.36187	0.189148	0.0508291	0.824095	2.85749	26.5967		2.85011	57.0635	18.3197	30.4715	6.4841	13.3367	3155.44	191.47	47.8916	5.51158	174.11	5.20563	68.9963	2.36187	0.206968	43.4204	0.0787922	22507	173.843	132.856	5.24093	9.66843	1.19803	5.04154	1.15019	0.299447	0.960486	0.155082	0.918778	0.191665	0.519565	0.0737864	0.568069
MR-T033	Levantine	Aqua blue	13.8521	0.68004	2.69693	71.3786	0.459628	0.862636	0.623357	7.76808	0.0791679	0.0430929	0.465195	0.0377408	0.143827		4.05669	56.4771	8.20426	17.8175	2.33126	11.4975	5961.62	419.782	11.1603	7.21581	402.992	5.98066	45.8728	1.46951	0.355101	5.45657	0.0136704	297.266	7.31555	207.453	6.05469	11.1697	1.34062	5.64166	1.1929	0.341888	1.04402	0.166659	1.01902	0.202696	0.559705	0.0803525	0.535771
MR-T034	Levantine	Aqua blue	14.1844	0.708612	2.55981	71.6235	0.39066	0.877118	0.674198	7.54492	0.0817744	0.0554354	0.465645	0.0314823	0.130833		4.1622	62.2337	8.64112	17.5678	2.24152	9.07398	4189.82	279.865	8.66653	7.13004	410.808	5.76213	46.0658	1.46948	0.39066	4.2558	0.0234148	247.97	6.51196	202.43	5.85771	11.0782	1.28776	5.56204	1.0926	0.323214	0.96664	0.157896	0.965115	0.195647	0.540666	0.0733894	0.514508
MR-T035	Levantine	Aqua blue	13.7162	0.606025	2.71398	69.4087	1.1494	0.901981	0.955205	9.78116	0.0716461	0.0880655	0.466917	0.000765504	0.0107477		5.25635	82.8008	9.48635	14.136	4.07062	4.7111	27.8086	14.7022	4.22482	11.2514	438.646	6.6968	41.6338	1.40132	0.651468	0.0514553	0.0363917	6.02949	3.45958	230.668	6.615	12.5135	1.47609	6.12479	1.26874	0.371036	1.15903	0.185429	1.10318	0.233875	0.623636	0.0841502	0.595765
MR-T036	Levantine	Aqua blue	12.0263	0.574307	2.95002	71.393	0.443143	0.819044	0.496056	7.7533	0.0735874	0.0253503	0.40813	0.397999	2.47913		3.74497	44.9919	8.07967	16.0257	1.71237	4.45173	407.909	12.7814	6.05077	7.69936	388.514	6.40076	40.7815	1.44301	0.356279	5.46392	BD	3134.84	21.5382	221.344	6.41783	11.8588	1.43316	6.06081	1.20933	0.364143	1.09399	0.176545	1.03055	0.21798	0.570642	0.0786462	0.558417
MR-T037	Levantine	Aqua blue	13.9791	0.796572	3.07586	68.5842	0.15594	0.904422	0.785196	10.3405	0.0772128	0.627035	0.514056	0.000744733	0.00752848		6.14949	86.4409	13.7988	14.3806	3.39598	10.2726	23.1932	17.871	2.95644	10.1927	555.266	7.78966	42.4774	1.58123	2.43603	BD	0.0233251	5.86589	3.02455	279.61	7.55239	13.3558	1.63512	6.94194	1.41032	0.43069	1.25092	0.204128	1.21394	0.24801	0.706512	0.0915381	0.626091
MR-T038	Levantine	Aqua blue	14.3301	0.739	2.93005	68.647	0.367043	0.772032	1.16544	9.96638	0.0840553	0.291072	0.54672	0.00217111	0.0210088		7.20752	90.2806	12.2525	16.1178	6.18827	6.37753	52.1672	15.5945	3.18105	11.8666	433.093	6.98197	45.4949	1.62517	0.86922	0.108855	0.0186034	17.1008	10.5772	235.868	7.17019	12.8384	1.53101	6.41149	1.31052	0.392686	1.21285	0.186373	1.13367	0.231927	0.632103	0.0885481	0.609796
MR-T039	Levantine	Aqua blue	13.2532	0.833802	3.24806	68.2135	0.405332	0.73791	1.23181	10.7663	0.0901131	0.41333	0.633074	0.000962555	0.0145186		5.46597	88.5294	13.8172	15.2158	8.72922	7.99933	83.659	15.9157	4.36179	12.1333	511.837	7.67073	47.3191	1.79003	1.60749	BD	0.0245688	7.58156	11.7507	288.284	7.80985	13.6647	1.63579	7.03778	1.43385	0.408018	1.35358	0.211838	1.25573	0.271164	0.698116	0.0982184	0.672627
MR-T040	Levantine	Aqua blue	13.5264	0.688337	3.16371	69.6622	0.408169	0.839567	0.575651	8.25285	0.0823497	0.0212766	0.477018	0.266336	1.82883		4.41307	47.1054	9.28911	14.4921	1.74951	5.32744	697.878	70.3685	9.28422	8.19255	402.583	6.76056	42.317	1.59088	0.275077	2.9931	BD	2097.79	26.3612	219.624	6.94504	12.5865	1.50159	6.45427	1.19349	0.392714	1.13969	0.190209	1.12433	0.229214	0.622266	0.0863208	0.567301
MR-T041	Levantine	Aqua blue	13.8576	0.80818	3.14091	68.2785	0.52269	0.858503	0.906406	10.2096	0.0802663	0.576905	0.578994	0.00109745	0.010251		6.02868	107.742	13.7542	13.6524	5.00712	7.42354	70.6003	15.3626	3.20691	10.9985	558.173	7.59866	43.1114	1.57718	2.00299	BD	0.0171362	8.64408	6.18858	328.311	7.62891	13.156	1.61374	6.78171	1.38819	0.413783	1.2972	0.198447	1.19809	0.252894	0.698295	0.0950198	0.627379
MR-T042	Levantine	Aqua blue	14.7417	0.571697	3.38941	69.6482	0.514863	0.699533	0.676649	8.82909	0.0756399	0.0195754	0.443976	0.0336498	0.227434		4.37679	51.6926	8.41739	11.2488	1.39196	3.76305	117.113	17.9859	2.39997	10.7863	423.98	7.05022	41.4531	1.57446	0.306002	0.590769	0.0156431	265.042	3.18757	237.079	7.2942	13.2165	1.56079	6.6357	1.35922	0.424818	1.26895	0.198084	1.16376	0.252617	0.661299	0.0897038	0.621363
MR-T043	Levantine	Aqua blue	12.528	0.556459	3.06549	72.8666	0.564542	0.839568	0.510936	8.07884	0.0745269	0.0263571	0.404673	0.0565532	0.310639		3.75344	47.489	8.00404	17.077	1.56078	3.53928	82.0071	9.24312	1.98232	7.63593	395.1	6.6353	43.3666	1.44846	0.339282	0.847559	BD	445.441	3.02471	221.361	6.70396	12.1637	1.45524	6.21062	1.28823	0.383803	1.14317	0.182797	1.07239	0.225979	0.61029	0.083452	0.561637
MR-T207	Levantine	Aqua blue	14.768	0.69457	2.9072	68.976	0.22781	0.812077	1.02839	9.44049	0.0814687	0.35532	0.523829	0.00331864	0.0429813		4.46701	91.1439	12.7476	15.1613	5.80591	5.60806	72.095	15.3691	3.6128	10.733	423.509	6.79654	44.2422	1.55336	1.03907	0.117197	0.0108907	26.1393	16.218	231.756	6.727	11.9841	1.43329	6.37057	1.25422	0.370663	1.15707	0.183428	1.07662	0.227659	0.629554	0.0866635	0.603011
NS-T028	Levantine	Aqua blue	14.4229	0.774844	2.63557	67.4134	1.12174	1.25459	0.742544	9.56566	0.0716605	0.38732	0.470179	0.0466045	0.178082		3.75005	106.521	10.9141	15.0263	4.77177	13.3103	6063.68	89.1148	14.7201	9.26866	462.567	6.77771	40.7405	1.4541	1.65021	12.0121	0.155072	367.08	15.1933	215.897	6.27933	11.1214	1.37062	5.96813	1.35763	0.332238	1.09789	0.185382	1.12973	0.240725	0.609792	0.0924349	0.602727
NS-T029	Levantine	Aqua blue	13.9406	0.800769	3.25976	68.6321	0.202808	0.890153	0.779724	10.0776	0.076885	0.661051	0.51397	0.000773658	0.00866953		6.39957	93.8044	13.7583	14.9785	3.58963	10.8825	24.4994	19.328	2.74335	10.1171	541.305	7.50188	41.2416	1.57084	2.65083	BD	0.0803052	6.09372	3.12499	268.805	7.03097	12.4177	1.54329	6.69578	1.37469	0.384548	1.2371	0.191349	1.1705	0.247601	0.671001	0.0936332	0.642055
MR-T062	Levantine	Black	14.0954	0.703167	3.04154	65.8833	0.217132	0.759336	1.16248	9.67666	0.0792401	0.258849	3.78653	0.00881822	0.061834		5.27705	85.1808	14.2288	15.9325	25.0848	11.0589	991.169	24.6383	8.61091	12.9289	458.099	7.31032	42.729	1.61704	1.3515	0.909561	0.0457982	69.4567	20.6394	260.501	7.41775	13.27	1.5665	6.68304	1.3688	0.411857	1.29505	0.195712	1.18303	0.251231	0.688384	0.0930992	0.654317
MR-T063	Levantine	Black	14.4825	0.779382	3.02818	65.3317	0.242481	0.726019	1.38779	9.94483	0.0842774	0.0951885	3.63941	0.0066205	0.0563737		5.41436	96.2045	12.0013	15.2289	34.6021	10.8085	422.59	23.623	14.5852	13.78	449.051	7.19134	45.0174	1.68425	1.14254	0.475774	0.0523392	52.1464	29.0503	221.046	7.31705	13.0908	1.55099	6.56172	1.34677	0.388062	1.17598	0.197927	1.17878	0.247135	0.668048	0.0924569	0.599876
MR-T064	Levantine	Black	14.3911	0.691171	2.62819	60.4473	0.423773	0.780383	0.895823	8.9575	0.0983819	0.659516	8.03472	0.130589	1.44349		5.78126	101.78	22.0508	16.3463	25.9237	20.0151	1906.92	75.1551	54.5937	10.6425	466.052	7.01053	54.3804	1.78216	2.55743	2.25113	0.0915842	1028.58	139.456	260.958	7.31814	12.4835	1.51974	6.383	1.27567	0.390096	1.2331	0.187458	1.11247	0.242383	0.672009	0.0925236	0.622411
MR-T065	Levantine	Black	14.2802	0.733491	3.01252	64.4639	0.344023	0.708525	1.36622	10.0492	0.0877955	0.235614	2.53568	0.255951	1.64324		5.67235	94.2827	12.8434	16.0432	25.1415	11.2932	1093.64	54.492	11.9894	14.2345	443.794	7.25723	45.6988	1.72145	1.30015	0.740069	0.0344132	2016	23.9856	241.922	7.51711	13.3972	1.56502	6.72278	1.36921	0.410507	1.20458	0.200264	1.17519	0.248788	0.670346	0.0928548	0.643965
MR-T066	Levantine	Black	13.8974	0.697221	2.63129	61.3185	0.422265	0.791221	1.039	9.14987	0.0995076	0.673066	7.25315	0.133963	1.48575		5.25851	104.616	19.3983	16.1996	26.1301	20.5069	1803	77.641	55.1463	10.8371	475.729	7.08292	53.8705	1.82415	2.83423	2.21001	0.0501969	1055.16	143.217	264.539	7.33562	12.5197	1.52837	6.36776	1.32909	0.36514	1.21364	0.194428	1.12545	0.240303	0.668665	0.0928299	0.606536
MR-T067	Levantine	Black	13.9219	0.782436	3.13527	64.8106	0.157284	0.645698	0.935072	9.84522	0.0940649	0.594073	4.89154	0.00302138	0.0236208		4.23444	82.8229	12.7727	29.3579	11.887	15.2615	161.173	27.2878	5.55863	11.5557	461.41	7.35062	53.014	1.80798	1.3682	0.287499	0.0200981	23.7979	5.78901	250.987	7.46096	13.4788	1.61231	6.79722	1.35375	0.407902	1.25288	0.200332	1.22495	0.247339	0.686052	0.0991885	0.66599
MR-T068	Levantine	Black	13.529	0.77875	2.93775	62.7597	0.485365	0.754583	1.52771	8.56262	0.0893769	0.248611	7.04952	0.128962	0.901602		6.09134	92.5888	12.6209	15.6262	20.2711	14.9458	854.744	27.7121	23.2891	12.1524	432.76	6.72831	46.2055	1.80457	2.04184	1.63451	0.0267842	1015.77	19.5814	223.221	7.13454	12.7529	1.50923	6.32097	1.31904	0.349549	1.14443	0.182413	1.08905	0.2329	0.637595	0.0853696	0.591452
MR-T070	Levantine	Black	14.0079	0.811814	3.11735	63.9083	0.335683	0.681004	1.881	9.90331	0.0972554	0.126727	4.35893	0.0569691	0.433676		6.69078	102.003	13.7405	15.7444	40.5422	12.486	1036.06	39.6716	19.0442	15.6669	446.007	7.47088	49.583	1.94297	1.28682	1.43481	0.0418931	448.717	28.4537	229.279	7.82497	14.1104	1.62154	6.87826	1.40361	0.411191	1.26234	0.194298	1.23089	0.252641	0.664533	0.0949491	0.668157
MR-T071	Levantine	Black	13.8858	0.804528	3.04164	63.2376	0.574913	0.692691	2.02717	10.2012	0.094004	0.338533	3.81276	0.158729	0.881695		6.76736	105.757	18.9802	16.9092	27.2992	11.7984	739.522	39.4691	9.46604	15.154	472.97	7.41982	47.9929	1.86752	1.45075	1.03658	0.0679239	1250.23	33.5576	251.597	7.97621	13.9176	1.62752	6.87477	1.38658	0.413393	1.24453	0.205898	1.23656	0.252343	0.680857	0.0950775	0.627144
MR-T074	Levantine	Black	11.2619	0.661925	2.98949	63.4093	0.319908	0.676682	1.07897	9.54986	0.089564	0.0934423	9.64562	0.00500577	0.0651341		4.9213	85.1678	14.24	17.3638	49.0785	14.2914	126.642	16.4483	5.93079	12.9168	440.531	7.38382	50.9446	1.78763	1.13362	0.309603	0.023613	39.428	3.59557	228.455	7.57006	13.4932	1.59109	6.6996	1.28878	0.388929	1.22265	0.198847	1.19272	0.247224	0.664419	0.0973902	0.635643
NS-T044	Levantine	Black	12.9567	0.741787	2.7858	63.6116	0.322524	0.826939	0.87398	9.44713	0.0801979	0.633981	7.53648	0.00136084	0.0142238		3.2066	103.377	19.7394	15.4069	11.6216	15.3208	78.6656	16.8058	5.65375	10.577	509.839	7.01246	43.7644	1.57374	2.64123	0.181355	0.038554	10.7187	4.43535	300.839	7.21616	12.5618	1.49141	6.22304	1.26946	0.366745	1.13681	0.187144	1.11282	0.231179	0.630281	0.0898887	0.60582
NS-T046	Levantine	Black	14.2642	0.600172	2.95659	64.081	0.210306	0.727416	0.757714	9.86399	0.08477	0.0446915	6.1364	0.0122598	0.0664567		3.10725	75.8174	10.8896	14.3304	13.0191	10.4198	527.154	12.6532	4.94263	10.7429	436.888	7.02806	47.1751	1.67177	1.09149	0.565982	BD	96.5645	2.22549	228.142	7.03263	12.7194	1.49188	6.30125	1.25111	0.384492	1.07499	0.182378	1.11058	0.230343	0.623223	0.0847006	0.608248
MR-T015	Levantine	Blue	14.222	0.6865	3.25066	67.9553	0.181736	0.728662	0.796343	10.3011	0.0843305	0.437687	0.771094	0.00535068	0.273191		3.80104	74.5749	12.4539	17.0859	506.942	162.464	706.448	25.5311	14.4435	10.9803	465.745	7.48596	47.8497	1.62799	5.49294	BD	0.0237108	42.1446	3.15935	246.878	7.07776	13.0731	1.58052	6.7647	1.35021	0.401441	1.27653	0.200372	1.22481	0.241841	0.670773	0.0940202	0.650347
MR-T016	Levantine	Blue	13.6979	0.699995	3.28596	68.8582	0.166387	0.80017	0.757263	10.4267	0.0836218	0.0459843	0.692315	0.00272696	0.212623		3.75087	76.8047	11.2888	15.327	368.598	58.2781	661.59	22.8921	3.6713	10.5091	502.744	7.4536	44.7686	1.59266	1.44371	BD	0.0399006	21.4789	1.8615	238.906	7.07758	13.2388	1.59064	6.75654	1.37833	0.43359	1.27505	0.196975	1.20451	0.253768	0.640179	0.088026	0.653814
MR-T017	Levantine	Blue	13.686	0.704924	3.31698	68.8857	0.177484	0.801624	0.763287	10.3849	0.0830066	0.0457385	0.684076	0.00261923	0.200332		3.9681	77.6346	11.1167	15.101	345.636	54.9615	638.05	22.4033	3.74553	10.5263	499.531	7.52954	45.0406	1.62038	1.39272	BD	0.0138509	20.6304	1.76095	235.198	7.10543	12.9844	1.57369	6.81891	1.39115	0.39319	1.27705	0.204089	1.22423	0.247266	0.667254	0.0941259	0.654029
MR-T018	Levantine	Blue	13.5987	0.70398	3.3283	68.826	0.177593	0.796201	0.756285	10.4768	0.0845691	0.0480407	0.704643	0.00285858	0.223244		3.84468	76.4696	11.4309	15.3279	387.875	60.4657	658.798	24.0622	3.97769	10.5458	503.66	7.61306	45.6097	1.62511	1.4853	BD	0.02313	22.5156	1.84758	237.389	7.21164	13.2388	1.60259	6.72241	1.36053	0.410932	1.2629	0.204618	1.18177	0.246585	0.672861	0.0898652	0.634415
MR-T019	Levantine	Blue	14.0522	0.752746	3.36884	67.68	0.318757	0.878552	0.656445	10.7187	0.0823247	0.249569	0.886018	0.00364297	0.102389		4.01282	78.6963	11.3488	16.8191	275.857	58.1341	562.562	23.3888	3.79271	9.08168	510.621	7.61895	41.9104	1.62713	4.51535	0.100214	0.0165055	28.6938	2.55612	254.544	7.18718	13.2923	1.61531	6.75243	1.36109	0.419684	1.32318	0.199529	1.1622	0.254348	0.676881	0.092171	0.649817
MR-T020	Levantine	Blue	13.9259	0.695405	3.25914	68.411	0.136381	0.79131	0.778989	10.3435	0.0845458	0.385188	0.67922	0.00256606	0.200107		3.76434	77.0023	11.882	17.3076	380.193	130.424	856.329	18.9576	6.91901	10.8928	500.195	7.63577	47.7263	1.6726	2.61972	0.220647	0.036243	20.2115	2.86672	242.506	7.23553	13.4349	1.60779	6.88876	1.46942	0.409079	1.26064	0.203508	1.2164	0.258819	0.672202	0.0973996	0.638662
MR-T021	Levantine	Blue	14.4549	0.835602	3.23334	67.1892	0.294301	0.865531	0.626385	10.5588	0.0938307	0.246178	0.99262	0.00683172	0.277549		4.06105	96.581	13.5921	27.4181	446.771	150.669	835.99	32.5865	7.51847	7.99195	506.051	7.49341	44.1423	1.75628	4.42802	0.10119	0.0270863	53.81	8.39006	234.044	7.19884	13.1808	1.59667	6.75815	1.38652	0.400311	1.22243	0.196274	1.17753	0.249105	0.679585	0.0923767	0.6361
MR-T022	Levantine	Blue	13.9651	0.783423	3.21776	67.6042	0.191524	0.795664	0.945774	9.64824	0.105745	0.460886	1.07139	0.0266099	0.811576		5.42096	106.387	16.8543	19.798	469.216	78.1476	1156.19	32.4325	13.4722	12.1608	515.384	7.81433	57.9423	2.06161	5.94538	0.475294	0.0250294	209.593	33.6648	255.452	8.01699	14.2483	1.69184	7.18942	1.4725	0.430571	1.36853	0.219468	1.24813	0.27425	0.705297	0.100405	0.657979
MR-T023	Levantine	Blue	13.8646	0.690227	3.28975	68.3035	0.141091	0.779936	0.790101	10.3874	0.0872907	0.357163	0.723809	0.0030615	0.245633		4.1998	79.1195	12.0134	17.6635	458.681	153.848	974.286	22.3452	8.19271	10.8739	503.211	7.81909	48.2607	1.71579	2.67152	BD	0.0141633	24.1139	3.08406	241.684	7.69681	14.0858	1.62367	6.99773	1.40176	0.426134	1.33325	0.201865	1.24449	0.270274	0.709722	0.10037	0.651395
MR-T025	Levantine	Blue	14.2791	0.676014	3.34496	67.8747	0.215711	0.743506	0.794696	10.5356	0.0859067	0.0638114	0.715931	0.00520723	0.363378		3.64681	80.3034	11.1791	16.5763	206.658	56.7918	1064.37	32.0118	7.48815	11.0848	486.463	7.71549	48.6719	1.68498	3.31406	BD	0.0197158	41.0147	2.97159	233.635	7.51585	13.5336	1.62588	6.85855	1.3957	0.409635	1.30354	0.198609	1.26384	0.248556	0.719049	0.0992311	0.653307
MR-T026	Levantine	Blue	14.0759	0.710067	3.29523	67.6335	0.236149	0.757271	0.78942	10.8346	0.0849772	0.251563	0.785529	0.00381169	0.224303		3.67219	77.9373	11.6274	17.7934	495.455	128.457	806.374	24.6206	5.63285	10.7395	509.596	8.00064	46.9389	1.68567	2.91224	BD	0.0222101	30.0227	2.9163	248.072	7.71162	13.86	1.66892	7.10401	1.44511	0.429029	1.2957	0.218739	1.28431	0.267555	0.720004	0.0986342	0.662164
MR-T027	Levantine	Blue	14.7373	0.774106	3.11093	66.8053	0.302346	0.729393	1.27533	9.91689	0.0845518	0.102283	0.960784	0.0136955	0.750729		4.4068	96.9619	11.7789	15.5371	578.605	93.543	1676.94	38.6981	28.9553	13.5986	446.244	7.19652	43.0678	1.63306	2.57775	0.131955	0.0575908	107.872	36.1255	221.317	7.17003	13.002	1.55598	6.55547	1.30186	0.379937	1.26094	0.193146	1.16179	0.255423	0.644515	0.0894762	0.624551
MR-T028	Levantine	Blue	14.0373	0.730766	3.43661	68.3675	0.137379	0.858018	0.674244	10.2095	0.0855123	0.301099	0.722387	0.0025666	0.1666		3.18756	78.7048	12.3445	17.1612	237.813	71.16	754.801	25.8329	7.24393	9.25085	493.658	8.04325	44.4817	1.66258	2.11358	0.180467	0.0236508	20.2159	7.80899	256.437	7.67165	13.861	1.64465	7.1046	1.46434	0.424324	1.3677	0.214872	1.30005	0.277851	0.724391	0.102149	0.669294
MR-T029	Levantine	Blue	14.5582	0.757811	3.13128	66.7194	0.261637	0.738008	1.38489	10.0796	0.0854274	0.810357	0.964581	0.00664332	0.134076		4.60286	95.3172	27.3696	15.0304	619.185	34.4798	976.975	39.7774	7.75689	14.0776	526.887	7.48755	43.8013	1.68853	3.42379	0.33777	0.112783	52.3261	28.5849	339.182	7.61309	13.4687	1.61391	6.80696	1.38505	0.409018	1.30289	0.208406	1.22771	0.25672	0.689971	0.094862	0.670529
MR-T030	Levantine	Blue	13.9291	0.842947	3.46694	66.0412	0.360152	0.868481	0.705657	10.2443	0.0887642	0.307231	1.65819	0.0126811	0.888252		3.13038	82.9481	16.7899	30.371	1035.61	275.702	2161.11	62.4171	13.5025	9.22673	496.402	7.54305	40.9273	1.62644	7.72621	34.5793	0.0502207	99.8827	7.93252	241.437	7.19354	13.0532	1.55	6.63059	1.38744	0.404397	1.24143	0.207207	1.20161	0.249937	0.698172	0.0928781	0.645274
MR-T031	Levantine	Blue	14.266	0.666471	3.29486	67.7546	0.157117	0.743947	0.845799	10.2536	0.085842	0.405884	0.866026	0.00467375	0.302234		2.98517	76.9149	12.1249	16.548	542.568	174.809	1024.51	27.456	15.0854	11.1748	458.566	7.62828	48.5306	1.71022	8.59878	0.538376	0.0824172	36.8128	3.07103	243.04	7.41302	13.1829	1.6058	6.75146	1.33859	0.402879	1.30281	0.199635	1.22849	0.257441	0.713747	0.100244	0.633924
MR-T032	Levantine	Blue	14.0175	0.696754	3.19633	68.7983	0.141497	0.846009	0.831708	9.23055	0.0874124	0.239281	0.86613	0.0728741	0.651186		3.21724	83.6561	13.571	22.6065	362.882	78.8211	1007.97	83.9649	9.36452	9.9892	457.55	6.9922	42.9156	1.66679	3.34217	0.88588	0.0339246	573.993	21.6649	236.815	7.01465	13.0123	1.56348	6.50257	1.31191	0.399968	1.21947	0.188229	1.11802	0.242767	0.626996	0.0895199	0.61862
NS-T005	Levantine	Blue	13.8787	0.839444	3.15732	68.1976	0.331617	0.798911	1.04491	9.57674	0.0858405	0.62987	0.9986	0.00310559	0.197167		5.06646	104.574	16.4256	16.4184	265.166	32.6432	451.772	27.3505	10.4428	11.5089	529.5	7.28259	43.7508	1.66	3.86374	BD	0.0653996	24.4612	7.92641	312.742	7.14891	12.442	1.56112	6.80886	1.37916	0.393402	1.24907	0.201778	1.18847	0.247561	0.68207	0.0936762	0.639711
NS-T006	Levantine	Blue	13.8667	0.780874	3.18025	68.8572	0.231381	0.873915	0.857888	9.59715	0.0791882	0.426781	0.699375	0.00248936	0.283271		4.08665	107.781	12.5388	14.9613	253.387	42.7221	533.09	21.1179	12.3366	10.779	512.794	7.2265	41.0593	1.54823	2.44141	BD	0.0286125	19.6074	6.42553	288.69	6.90701	12.2954	1.53152	6.61428	1.31216	0.39687	1.20109	0.199965	1.18607	0.250382	0.664876	0.0957707	0.615709
NS-T007	Levantine	Blue	14.4399	0.726346	3.17185	66.7869	0.250081	0.742274	1.24905	9.68539	0.0878469	0.329925	0.793848	0.00478473	1.2293		5.26198	101.425	16.7828	17.8784	513.042	114.925	2100.4	65.5161	35.9265	13.5867	447.792	7.08341	43.7759	1.73625	2.08986	0.322484	0.0546878	37.6869	33.484	244.392	6.81261	12.2736	1.52144	6.46729	1.30918	0.375409	1.14688	0.185405	1.15598	0.240767	0.654898	0.0926751	0.608934
NS-T008	Levantine	Blue	14.4026	0.680341	3.23505	67.7231	0.224686	0.743141	0.78129	10.328	0.084348	0.336154	0.786507	0.00542804	0.324956		3.91502	80.9016	11.5447	16.889	585.548	188.596	851.218	21.6905	14.6429	10.8834	454.412	7.2825	46.5422	1.61211	5.2696	BD	BD	42.7539	4.61895	239.178	6.79131	12.4201	1.51589	6.5887	1.27454	0.388604	1.21548	0.192936	1.1741	0.251301	0.66232	0.0904476	0.627235
NS-T047	Levantine	Blue	12.9006	0.689362	3.15118	67.8602	0.171167	0.739131	1.10342	10.0916	0.0973562	0.396825	0.92794	0.0558076	1.37414		4.86007	98.2769	15.6277	19.1629	902.713	109.35	1274.91	31.4946	11.0154	13.6623	477.528	7.58788	49.8284	1.82577	4.91373	BD	0.0327403	439.568	7.54299	269.812	7.47522	13.4158	1.63196	6.86619	1.41777	0.401554	1.23526	0.202509	1.18021	0.266593	0.703276	0.0974443	0.664037
MR-T213	Levantine	Gold leaf	14.2431	0.805152	2.94909	64.7423	0.196939	0.677484	0.895587	10.5342	0.123604	3.68434	0.90567	0.0031388	0.02592		5.01433	121.594	21.8287	18.9106	9.15948	12.8297	101.873	36.4397	9.56529	11.4986	535.674	8.21035	68.4575	2.32838	5.00581	0.464223	0.1514	24.7228	51.2686	510.41	8.11382	14.6779	1.75753	7.30701	1.54962	0.435643	1.39475	0.233415	1.35997	0.282804	0.715641	0.110556	0.791531
MR-T216	Levantine	Gold leaf	13.382	0.800252	3.12004	65.7212	0.189883	0.672939	0.880061	10.8413	0.109677	3.1895	0.84514	0.00237777	0.0151859		3.91479	91.995	16.3218	32.9075	6.98434	15.0391	80.0937	42.2087	7.57592	11.5462	490.469	7.70312	44.2207	1.9131	4.93908	510.221	0.359642	18.7285	5.96815	417.796	7.32241	14.0054	1.64928	6.78936	1.44003	0.397248	1.37071	0.215702	1.19998	0.260455	0.739442	0.0986512	0.677379
NS-T048	Levantine	Gold leaf	13.4405	0.762506	3.06128	67.4961	0.182805	0.710749	1.00204	10.1236	0.0956151	2.20167	0.727607	0.0019792	0.0109993		5.90216	99.538	14.9228	28.1798	5.37461	13.8509	66.6255	23.7832	4.92507	12.7576	480.266	7.79976	47.9206	1.95159	3.27847	0.176156	0.0523256	15.5891	11.4353	396.572	7.5879	13.8152	1.6226	6.84878	1.44023	0.410422	1.34384	0.212271	1.27241	0.256103	0.713201	0.0958087	0.634993
NS-T049	Levantine	Gold leaf	14.2908	0.607321	3.29244	69.8525	0.0944961	0.957316	0.658548	9.47176	0.0898117	0.0195312	0.535315	0.000159904	BD		3.66367	75.0873	9.65097	15.5654	2.28221	5.1678	6.25832	9.38385	1.17209	9.68753	429.002	6.93429	40.6448	1.69695	0.247851	BD	0.0237172	1.25949	0.135072	257.896	6.98091	12.8427	1.53326	6.52565	1.33686	0.408539	1.14592	0.191915	1.13286	0.227519	0.618531	0.0891169	0.618799
NS-T050	Levantine	Gold leaf	14.0337	0.63584	3.32084	69.9037	0.130307	0.973464	0.674331	9.57895	0.0834663	0.0207187	0.5098	BD	BD		3.34938	78.8372	9.12244	14.3583	2.06723	4.92177	5.23184	8.81873	1.2704	9.85168	475.326	7.13253	40.0608	1.61422	0.245163	BD	0.0203923	BD	0.139862	255.461	7.16517	13.2137	1.56684	6.61898	1.3252	0.413284	1.17771	0.195069	1.15465	0.234105	0.654274	0.0905033	0.615873
NS-T054	Levantine	Gold leaf	13.5043	0.713025	2.77954	66.841	0.236768	0.680212	0.932106	10.2348	0.099879	3.0613	0.7248	0.0024779	0.0125449		6.44828	105.725	15.4134	25.7417	5.82336	13.6521	67.9836	28.5991	7.3477	13.2285	459.573	7.70834	49.4605	2.01601	4.63019	0.234342	0.109749	19.5171	10.392	396.171	7.74057	14.7288	1.64824	6.88787	1.46486	0.402831	1.28518	0.20891	1.19971	0.243755	0.688777	0.0869303	0.652285
NS-T057	Levantine	Gold leaf	14.0199	0.696584	2.85967	66.8173	0.207265	0.666237	0.920398	10.126	0.0983064	2.70345	0.690843	0.00242976	0.0219233		5.18771	106.37	14.8728	25.2651	6.76006	12.5447	65.7436	26.3141	4.28883	12.2354	449.536	7.3978	51.4769	1.93489	3.94215	0.529801	0.0698816	19.138	6.3598	357.953	7.23412	13.1695	1.55804	6.63024	1.3922	0.344964	1.08108	0.193266	1.20468	0.247356	0.683573	0.0866181	0.609359
NS-T058	Levantine	Gold leaf	14.5195	0.721837	2.51659	66.522	0.17332	0.750248	0.823168	9.59826	0.100841	3.41199	0.666966	0.00134206	0.00342665		4.74301	120.994	16.0406	10.6932	5.19759	9.82231	52.1954	24.989	5.09512	12.2092	463.548	7.72045	53.0196	2.00487	4.63373	0.135812	BD	10.5707	17.4905	501.177	7.60507	13.8557	1.60173	6.7655	1.45904	0.405213	1.21571	0.211903	1.22772	0.278918	0.718164	0.0986875	0.593658
NS-T059	Levantine	Gold leaf	13.1363	0.959403	2.86342	64.783	0.397723	0.667446	0.704977	11.1524	0.101091	3.87104	1.01217	0.0143888	0.0816687		5.94981	106.325	17.8846	47.0548	20.5826	27.9879	532.286	41.8125	5.6071	9.18018	476.367	7.63403	43.8988	1.8751	5.93636	1.00622	0.1716	113.334	BD	485.249	7.16513	14.0456	1.515	6.51366	1.27743	0.354452	1.13586	0.221108	1.2639	0.258473	0.707019	0.0931238	0.743379
NS-T060	Levantine	Gold leaf	14.2398	0.723133	2.72945	67.4946	0.183091	0.687599	0.916318	8.86383	0.106682	3.1203	0.724062	0.00141198	0.0149817		5.32011	119.542	18.0725	16.159	6.49124	9.92581	61.2496	26.3034	5.96377	11.9612	496.813	7.58976	60.6865	2.14825	4.72904	0.121496	0.123405	11.1214	32.512	450.873	7.68755	13.5782	1.68592	6.67881	1.43269	0.348635	1.24981	0.204392	1.17601	0.266892	0.7097	0.0955699	0.620566
MR-T114	Levantine	Green	11.1441	0.476393	3.01747	64.4506	0.0656135	0.745282	0.60412	7.42039	0.0640203	0.0400877	0.356843	1.05997	10.3094		4.24762	49.447	7.25536	10.6219	1.83747	6.57743	762.511	105.642	42.4233	9.06209	415.384	6.6886	38.2772	1.35803	0.356316	7.49823	0.0589909	8348.84	151.657	227.543	6.89937	12.428	1.42374	6.06176	1.23451	0.371681	1.15244	0.183244	1.06479	0.232598	0.625078	0.0783145	0.551583
MR-T115	Levantine	Green	11.3603	0.55693	2.40815	52.1403	0.192599	0.610012	0.989815	8.10677	0.0678369	0.061368	0.453883	2.20739	20.1178		5.20805	70.2101	8.93916	12.1857	11.8287	16.6071	4775.15	31.0063	23.988	11.1963	373.21	6.41475	37.3282	1.39497	0.669836	30.1612	0.0923242	17386.5	30.9899	187.913	6.4447	11.3853	1.32976	5.61874	1.14381	0.329605	1.02787	0.168465	1.01899	0.212527	0.571534	0.0789421	0.501821
MR-T116	Levantine	Green	11.5321	0.518788	2.60118	55.6264	0.102338	0.66291	0.611241	8.28634	0.0704472	0.0335838	0.416768	2.01924	16.5801		3.3295	60.4557	8.65784	12.9989	10.8299	29.4789	6265.16	17.672	63.3438	9.0184	399.414	6.71492	42.1777	1.82266	0.488274	10.1182	0.0276452	15904.5	199.728	199.111	6.90729	12.0552	1.4183	5.90664	1.21484	0.344452	1.12907	0.180686	1.0882	0.226034	0.604925	0.0852865	0.568816
MR-T118	Levantine	Green	12.5636	0.660136	2.59196	60.6923	0.167137	0.746344	0.928329	8.79282	0.0765979	0.486615	0.496755	1.23201	9.91997		4.74253	73.8799	12.4921	13.4204	6.05648	15.2813	3599.58	86.871	72.2186	10.2673	446.086	6.84123	42.8589	1.54377	1.96176	27.4754	0.155855	9703.95	375.961	224.169	7.05961	12.3787	1.44226	6.02943	1.22684	0.350156	1.12109	0.178595	1.10654	0.227671	0.606498	0.085934	0.553836
MR-T119	Levantine	Green	13.8391	0.672027	2.60383	61.9007	0.258983	0.829237	1.09172	8.84001	0.0881996	0.520853	0.638753	1.13354	7.10327		5.66815	87.7368	15.6361	14.7538	10.1708	17.1634	2408.38	61.8647	63.169	10.534	471.947	7.44657	48.6034	1.8462	1.73696	5.80396	0.102931	8928.29	163.854	271.277	7.75786	13.2716	1.57314	6.73677	1.33118	0.387657	1.25736	0.204403	1.21253	0.258228	0.648253	0.0904275	0.629501
MR-T142	Levantine	Green	12.4612	0.626754	2.65914	57.7436	0.300346	0.639321	1.13792	8.60983	0.0774398	0.294006	0.578981	1.04226	13.626		4.35813	81.3646	14.0529	15.2531	15.7489	11.107	579.702	24.7734	9.11563	11.7967	384.068	6.15333	38.6651	1.49981	1.12373	9.7069	0.0785581	8209.39	35.0937	224.325	6.13268	11.1552	1.33077	5.71001	1.19081	0.331035	1.08742	0.166575	1.04141	0.204607	0.558053	0.0790367	0.552749
MR-T144	Levantine	Green	10.7694	0.491133	2.87777	61.6507	0.0559894	0.657189	0.48795	7.00496	0.0681571	0.0207145	0.401296	1.59945	12.7567		3.37243	41.161	7.5166	13.3002	2.29012	15.4824	7687.74	542.573	41.3867	7.18086	365.561	6.16405	38.9125	1.36273	0.251678	12.5569	0.0366414	12598	128.711	198.053	5.95476	10.6468	1.30037	5.62867	1.15503	0.351406	1.1304	0.170071	1.04034	0.215931	0.600478	0.0819006	0.578079
MR-T146	Levantine	Green	12.1224	0.55864	2.82141	58.3851	0.120509	0.640979	0.693017	8.70063	0.0757563	0.0459481	0.489771	1.32991	12.1584		3.10829	65.3366	9.46756	13.9813	13.9587	44.8146	13644.6	57.2357	47.2336	9.69474	403.793	6.65619	42.6172	1.50509	0.541547	12.1753	0.0443154	10475.1	113.892	205.026	6.38837	11.455	1.41244	5.97778	1.22566	0.3559	1.04929	0.179721	1.05427	0.224465	0.626979	0.0843813	0.574993
MR-T147	Levantine	Green	9.90143	0.524861	2.24386	46.6884	0.286327	0.561027	0.841262	8.08918	0.0596127	0.144614	0.423357	3.33091	25.7639		3.12508	68.6701	7.9586	10.6618	12.3265	19.2758	7973.47	95.43	38.9022	9.11617	334.965	5.78876	33.1904	1.17338	0.743591	29.3712	0.0801543	26235.9	83.327	183.327	5.2851	9.44764	1.16527	5.07694	1.06178	0.293764	0.984175	0.153917	0.975795	0.194795	0.525243	0.0701065	0.527782
MR-T152	Levantine	Green	12.7768	0.47816	2.81108	61.8842	0.0624732	0.870571	0.461086	7.62586	0.0658495	0.0240854	0.392897	1.20118	9.93777		4.62208	37.9829	6.7007	10.1882	2.6754	18.2139	9265.39	1010.31	32.3043	7.31089	433.844	6.11414	35.1035	1.3377	0.171848	14.6994	0.0538761	9461.1	73.1651	197.373	5.84152	10.905	1.30194	5.64503	1.18939	0.339278	1.02803	0.160363	0.988817	0.204459	0.581752	0.0765724	0.533218
MR-T153	Levantine	Green	12.2624	0.558794	2.7751	58.6216	0.115086	0.674002	0.670165	8.4864	0.0712269	0.0399922	0.450981	1.35394	12.1062		3.18741	68.7749	8.71846	13.7256	14.7547	48.8685	13306.2	26.3631	51.7274	9.25218	399.371	6.35308	39.8124	2.1829	0.46692	11.5841	0.0268103	10664.3	135.052	195.675	6.1063	10.8377	1.32972	5.65178	1.13552	0.346915	1.10278	0.171956	1.01065	0.232452	0.56796	0.0808609	0.551815
MR-T158	Levantine	Green	14.2426	0.599808	2.62829	59.6772	0.0856615	0.913784	0.676871	6.73287	0.0625136	0.0827658	0.401004	1.44088	11.2189		3.41673	84.5369	7.7464	9.32681	2.64645	18.494	8720.51	52.1904	41.2209	9.15216	379.712	5.75998	36.1121	1.28245	0.461563	16.028	0.0525725	11349.1	138.452	188.403	5.49893	9.86457	1.22011	5.23255	1.06254	0.305246	0.995467	0.158486	0.950977	0.196545	0.511367	0.072301	0.520315
MR-T168	Levantine	Green	12.0595	0.573774	2.65999	59.018	0.133379	0.720687	0.76849	8.57956	0.0697507	0.0331625	0.469023	1.46531	12.0562		4.07128	80.94	9.23163	13.4627	7.93285	30.0531	9847.8	95.0616	84.7128	9.71657	388.548	6.20435	36.4814	1.39089	0.531561	22.1092	0.0422344	11541.5	127.735	193.755	5.86374	10.467	1.30797	5.58341	1.17741	0.33466	1.12985	0.168014	0.975475	0.205914	0.55934	0.0816489	0.548902
MR-T169	Levantine	Green	10.3771	0.518242	2.19055	46.9582	0.264643	0.522851	0.883836	7.11687	0.0582573	0.144127	0.427253	3.02669	26.28		4.3903	67.7562	7.81673	10.0508	12.8331	19.2783	8732.89	94.6587	37.9633	9.64964	324.582	5.10409	29.9842	1.12167	0.703135	30.2471	0.11067	23839.7	72.6217	178.161	4.80031	8.61808	1.07184	4.68168	0.956204	0.27629	0.911623	0.142643	0.809077	0.179524	0.490166	0.0670684	0.447716
MR-T170	Levantine	Green	14.6901	0.488686	2.60062	62.5687	0.112609	0.979012	0.438861	7.33277	0.0806245	0.151046	0.49174	0.966332	7.80923		4.55036	45.9424	9.35404	11.1576	7.2676	18.4543	8520.17	754.913	49.6469	6.64851	444.629	6.05004	37.1164	1.40983	0.527027	10.6312	0.0426574	7611.31	75.0727	196.581	5.64793	10.4003	1.25845	5.48928	1.1178	0.323684	1.0437	0.158039	0.988264	0.207125	0.557865	0.0807075	0.526638
MR-T171	Levantine	Green	14.3737	0.609482	2.67901	59.9292	0.106972	0.815511	0.80129	7.85362	0.0700825	0.18117	0.442188	1.4327	9.5806		4.45856	92.8074	10.2923	16.9552	3.45068	24.9015	7139.81	588.12	81.7246	10.2762	415.761	6.30781	39.8492	1.36244	0.881249	8.2576	0.0841858	11284.6	150.399	208.119	5.8546	10.6779	1.32259	5.66101	1.18965	0.336314	1.06082	0.173783	1.06051	0.215968	0.577505	0.0843861	0.52223
MR-T172	Levantine	Green	12.2138	0.541819	2.75396	58.327	0.115508	0.66956	0.706023	8.58482	0.0728188	0.0493748	0.467338	1.81652	12.3158		4.38414	68.6646	14.8223	12.8509	13.4698	35.6717	9685.28	52.2212	42.7923	9.59096	399.328	6.33279	41.0109	1.45259	0.495198	10.6772	0.0498453	14307.8	150.957	200.166	6.02859	10.9431	1.33628	5.85636	1.12302	0.354232	1.0283	0.16363	1.0309	0.20534	0.599642	0.0835693	0.555776
NS-T017	Levantine	Green	10.2206	0.480912	2.4933	48.5323	0.081615	0.566436	0.520374	7.04559	0.0579995	0.0435841	0.369768	2.6467	25.8524		3.32763	57.8912	7.78836	10.35	10.3858	31.8798	7313.12	129.112	102.367	7.6435	329.504	5.53134	34.7408	1.22126	0.411343	15.9105	0.0840089	20846.7	277.595	167.77	5.12608	8.97645	1.10052	4.87772	0.966318	0.276378	0.877787	0.152517	0.857978	0.18641	0.496789	0.0696221	0.458364
NS-T020	Levantine	Green	13.0379	0.686525	2.56036	61.3531	0.103465	0.788286	0.662673	7.66653	0.0734903	0.068823	0.452285	1.44359	9.56001		3.49523	99.0076	9.21842	12.7892	4.6464	26.1129	11000.2	143.454	32.1772	8.9269	372.388	6.16732	40.4143	1.42682	0.602091	20.6065	0.0755395	11370.4	133.61	190.011	5.95278	10.5045	1.27868	5.50882	1.23657	0.316978	1.03994	0.166251	0.993247	0.205684	0.529541	0.0844252	0.556244
NS-T021	Levantine	Green	12.0805	0.63759	2.78465	61.966	0.155542	0.720338	0.78519	8.31598	0.0797777	0.0312347	0.493037	1.70028	8.94685		3.60572	90.4247	9.98095	12.207	7.09877	43.3796	9070.3	23.3298	68.0335	10.8711	404.063	6.76681	44.4427	1.62951	0.551763	16.9005	0.0264043	13392.3	173.906	209.216	6.55971	11.6404	1.423	5.98715	1.31967	0.355727	1.15936	0.177831	1.03936	0.223315	0.5885	0.0792983	0.585631
NS-T027	Levantine	Green	11.3606	0.696397	2.74099	64.5312	0.148429	0.740974	0.85226	7.32561	0.0675473	0.0909899	0.397149	0.860671	8.97409		3.24163	62.6931	8.01055	11.19	2.45504	10.1266	8387.9	154.349	40.6611	9.21415	427.661	5.82423	37.8169	1.34127	0.590235	18.8734	0.0802859	6779.07	141.796	208.317	5.6922	10.4618	1.26693	5.38515	1.07499	0.317899	0.957944	0.159699	0.946846	0.202129	0.551365	0.0753466	0.541889
MR-T080	Levantine	Olive	14.9082	0.755319	2.97547	67.9788	0.264401	0.751389	1.32713	10.0884	0.0830954	0.0810814	0.59258	0.0036412	0.0347425		4.54225	95.8989	10.9678	15.4635	9.7022	6.69886	145.1	26.8361	3.35644	14.0841	460.697	7.18706	42.8479	1.6802	0.91401	0.162448	0.0417165	28.6799	14.3717	231.758	7.43865	13.6689	1.60012	6.5921	1.32269	0.402219	1.19466	0.200655	1.20405	0.239433	0.639896	0.0895896	0.630742
MR-T083	Levantine	Olive	15.1129	0.769176	3.14162	68.9392	0.0721671	0.932846	0.852316	9.39151	0.0667758	0.0433918	0.503121	0.00496543	0.00812995		3.4894	96.1206	8.34545	23.0309	2.15053	18.2975	184.041	11.2581	2.13363	12.8128	491.997	7.2736	38.9807	1.37081	0.927335	0.136945	0.0150047	39.1102	3.49911	237.737	7.36251	13.3325	1.57421	6.69198	1.35183	0.415047	1.19946	0.194884	1.17863	0.248634	0.664802	0.0827576	0.581785
MR-T084	Levantine	Olive	13.6979	0.639887	3.26516	69.0977	0.257324	0.803518	0.759422	10.6156	0.0830965	0.0768804	0.508596	0.0058163	0.0457592		4.08869	71.8139	10.4607	15.1701	8.3348	6.81105	66.8495	11.0542	2.27774	10.7427	511.961	8.20714	46.0145	1.70465	0.727664	BD	0.0148808	45.8121	2.31278	252.663	8.19139	14.6285	1.71236	7.19838	1.54277	0.429499	1.36409	0.211893	1.31217	0.271055	0.728264	0.0994946	0.673999
MR-T087	Levantine	Olive	13.7988	1.00476	2.57173	71.1266	0.189842	0.786181	1.14099	8.49837	0.0921475	0.099362	0.514508	0.00159948	0.0154164		4.14543	79.2998	9.89965	12.7916	3.56536	4.14036	183.462	26.7572	2.5895	8.25378	534.187	6.4235	52.7421	1.67414	0.519436	0.134276	0.0307019	12.5983	8.81798	212.853	6.64505	11.9648	1.39338	5.85816	1.20426	0.334918	1.10102	0.170887	1.04352	0.216703	0.610778	0.0880652	0.594631
NS-T035	Levantine	Olive	13.6571	0.666222	3.24689	69.4757	0.329499	0.819104	0.783715	10.195	0.0858954	0.0470972	0.534706	0.00151113	0.0165867		3.91415	81.4575	10.217	16.4097	8.83556	7.55807	55.3497	18.2052	1.88572	10.8062	461.328	7.2873	43.2436	1.65938	0.539915	BD	0.0154467	11.9024	0.551906	244.172	7.10911	13.0326	1.56031	6.65421	1.31994	0.403157	1.18517	0.193508	1.1648	0.243883	0.67753	0.0937084	0.609261
MR-T001	Levantine	Red	14.2861	0.679476	2.97065	63.6189	0.217596	0.769062	1.17151	9.18481	0.0733845	0.0947803	2.71496	0.297345	2.10738		5.3386	87.4609	10.0751	13.9261	25.2904	25.2721	13366.1	37.7214	25.6283	12.8939	426.994	6.94718	40.3278	1.45494	0.996373	12.8581	0.0579096	2342.04	25.3995	217.013	6.81343	12.1727	1.47724	6.22087	1.2916	0.385148	1.24951	0.193802	1.09029	0.235376	0.637406	0.0880118	0.593601
MR-T002	Levantine	Red	13.9254	0.805422	3.07605	65.8718	0.190487	0.808808	1.03506	9.64395	0.0996707	0.28426	2.49413	0.195721	0.335218		5.22463	106.378	16.0957	22.3744	14.14	40.7831	8135.56	504.949	18.4312	11.8095	483.086	7.33166	52.1776	1.88407	1.39144	5.1283	0.0479836	1541.59	23.9248	230.524	7.44797	13.2411	1.58901	6.84743	1.39963	0.421795	1.28091	0.194403	1.21663	0.250343	0.690367	0.0896912	0.636127
MR-T003	Levantine	Red	13.2125	0.701957	2.62938	61.4546	0.54893	0.767735	1.33544	10.0088	0.0817171	0.548844	2.93569	0.552353	4.05118		5.6009	86.7665	15.4316	15.8477	35.1177	34.4595	7912.38	191.196	56.7757	10.8263	440.245	6.61812	41.7819	1.75175	2.06593	17.7664	0.108221	4350.61	82.3817	245.797	6.63611	11.8186	1.4521	6.10979	1.22106	0.354038	1.19361	0.181091	1.0578	0.221884	0.597633	0.0874676	0.567385
MR-T004	Levantine	Red	13.0772	0.678939	2.65186	59.8472	0.732182	0.677047	1.26035	9.34054	0.0789908	0.557288	5.85301	0.416689	2.85562		5.21298	90.7173	18.0244	15.9012	46.0538	29.8446	14250.4	239.621	48.1624	12.7545	433.795	6.37809	38.82	1.54208	2.3748	19.4648	0.103076	3282.05	92.5068	259.671	6.61568	11.9173	1.39745	5.79175	1.15751	0.347751	1.13856	0.16638	1.02513	0.216666	0.580911	0.0831252	0.570999
MR-T005	Levantine	Red	13.533	0.750014	2.82089	63.1785	0.547923	0.807906	1.10074	9.1233	0.0818313	0.536317	3.03555	0.388406	2.64007		4.22398	86.7003	14.2182	15.4484	39.5298	28.4847	10092.2	329.712	41.7172	10.6274	459.369	6.77734	42.8195	1.65226	2.34819	9.97129	0.0756455	3059.28	53.4883	241.935	7.02013	12.3358	1.48283	6.28613	1.24718	0.382779	1.15027	0.177283	1.08385	0.225866	0.624174	0.0915855	0.582982
MR-T006	Levantine	Red	13.2896	0.747279	2.77498	62.9983	0.532344	0.75728	1.10369	9.45042	0.0853196	0.488781	2.76447	0.407791	3.31903		4.43578	85.2269	14.5835	15.7887	61.1046	30.2378	8880.31	110.171	35.4497	11.0673	448.087	6.72728	44.5496	1.82559	2.48913	10.74	0.0813937	3211.96	73.4028	250.684	6.98484	12.3524	1.50311	6.27224	1.26422	0.361152	1.13614	0.182539	1.08042	0.221194	0.608909	0.0872153	0.580641
MR-T007	Levantine	Red	13.3994	0.753417	2.79231	60.5474	0.92862	0.696324	1.46331	9.98028	0.0864584	0.568019	2.2946	0.6002	4.28122		4.93854	92.648	16.7825	15.8498	53.2903	30.9673	11432.9	104.69	30.4708	13.434	441.089	6.63433	42.0027	1.68139	1.92004	76.9164	0.102588	4727.48	63.3997	266.424	7.08818	12.7917	1.51915	6.32696	1.22463	0.370841	1.13156	0.179671	1.05423	0.223272	0.604694	0.0838728	0.576197
MR-T008	Levantine	Red	14.7408	0.809123	2.9547	65.916	0.229438	0.86801	0.838671	9.21916	0.101258	0.497357	2.49794	0.131399	0.347842		3.02343	107.448	17.9346	18.7506	25.9075	26.6671	5106.37	414.494	14.7584	10.575	509.703	7.34331	54.2677	1.93085	1.9353	4.46737	0.0496277	1034.96	32.7827	245.675	7.62267	13.4337	1.64855	6.81312	1.35805	0.405942	1.25477	0.202068	1.18399	0.244614	0.683016	0.0899241	0.637083
MR-T009	Levantine	Red	13.8558	0.797264	2.98355	62.8963	0.314144	0.815428	0.749402	9.84109	0.089103	0.450118	4.44875	0.220665	0.790222		2.4347	89.0275	14.588	27.8394	58.3809	71.4507	12485.4	169.941	30.8513	8.60785	505.695	7.14847	45.0082	1.67799	1.77715	13.2683	0.0376801	1738.07	45.4997	240.43	7.17572	12.8038	1.57687	6.50884	1.33272	0.404475	1.2441	0.20101	1.16765	0.242869	0.656329	0.0899109	0.621201
MR-T010	Levantine	Red	14.5967	0.759636	2.97432	64.7071	0.260406	0.72467	1.29899	9.50476	0.0827969	0.0931676	3.4667	0.0976068	0.278389		2.52747	95.8091	11.2626	15.4334	16.7934	16.6836	7989.56	133.863	23.7354	13.6422	438.117	6.96315	42.3153	1.65203	1.0994	9.62862	0.0846088	768.799	29.4704	222.453	7.11222	12.841	1.53656	6.30908	1.27863	0.383117	1.19012	0.188318	1.08762	0.236286	0.641618	0.0886791	0.596828
MR-T011	Levantine	Red	14.2198	0.865801	3.0109	65.2004	0.182324	0.769101	0.90517	9.11682	0.108785	0.599044	3.52727	0.0536336	0.284271		2.34889	113.181	19.9802	19.8686	15.6799	30.9664	6373.85	1513.59	30.7959	10.9714	533.474	7.61328	60.4192	2.04358	2.25077	9.82305	0.0690942	422.445	78.3461	242.453	7.71586	13.2352	1.64253	6.96551	1.41969	0.388364	1.31706	0.205345	1.26815	0.258161	0.692822	0.0994789	0.661298
MR-T012	Levantine	Red	13.1568	0.753165	2.7697	63.1733	0.522474	0.758423	1.1283	10.1228	0.0838759	0.492195	2.20095	0.403687	3.21873		2.58149	87.1953	14.261	15.9578	60.069	30.5719	8371.96	107.868	34.9578	10.7834	446.267	6.7948	43.9642	1.71532	2.23865	11.1108	0.107329	3179.64	73.5767	242.213	6.81838	12.0458	1.47903	6.2147	1.26862	0.365311	1.15601	0.186922	1.11046	0.227969	0.627578	0.0874169	0.618734
MR-T013	Levantine	Red	15.891	0.797539	2.72256	63.8261	0.27121	0.984382	0.724369	8.51399	0.112289	0.790365	2.70519	0.267627	1.36821		1.21035	116.895	18.3043	22.2465	62.0349	40.5256	6553.11	138.152	38.6791	8.96983	495.982	7.21187	60.1795	1.86315	3.27194	6.32215	0.0484396	2107.96	167.081	261.455	7.35196	12.516	1.56173	6.58153	1.33025	0.400904	1.24053	0.199286	1.18306	0.250754	0.687957	0.0964781	0.643729
MR-T014	Levantine	Red	15.9164	0.91603	2.73434	63.198	0.365996	0.861341	0.780336	8.93689	0.114878	1.11705	2.82498	0.208146	1.19936		1.74486	126.511	20.7584	22.0882	61.5543	39.1771	4980.5	76.3199	25.621	9.22773	555.065	7.46087	65.2962	2.13157	3.39365	12.8405	0.068676	1639.46	128.238	261.66	7.63092	13.0601	1.61728	6.78091	1.43715	0.366774	1.27812	0.208217	1.22852	0.244371	0.705117	0.0944909	0.67743
NS-T001	Levantine	Red	14.5563	0.793272	2.97943	66.542	0.171881	0.832534	0.811558	8.94425	0.0933796	0.445246	3.04846	0.0314169	0.19227		4.00565	103.277	15.3518	18.4672	14.498	19.1034	2853.36	399.313	9.60813	10.2261	487.691	7.18566	51.8305	1.75309	1.78679	14.4065	0.0276313	247.455	34.5462	227.002	6.9807	12.0255	1.52007	6.43343	1.31699	0.358706	1.18223	0.190375	1.13514	0.242068	0.635431	0.0942992	0.611745
NS-T003	Levantine	Red	12.8979	0.72371	2.61174	62.8481	0.539257	0.707839	1.04399	11.371	0.0809209	0.468697	2.11175	0.384177	3.1107		4.97544	85.4658	13.3714	14.2506	60.3738	29.5086	7475.2	110.241	31.9906	10.3091	421.776	6.44763	42.4618	1.7001	2.19191	7.88113	0.112503	3025.97	72.4714	229.41	6.26223	11.0926	1.36755	5.77358	1.17886	0.331758	1.09293	0.176601	1.04316	0.222657	0.563114	0.0814457	0.581369
NS-T004	Levantine	Red	13.8934	0.773386	2.74164	62.8375	0.401839	0.784158	1.03998	8.73954	0.0863041	0.566639	3.05753	0.461891	3.47846		4.95642	95.3937	14.4387	14.0725	39.4979	26.8051	7609.28	237.773	32.8408	10.4763	462.142	6.58844	44.8559	1.76041	2.68681	9.86494	0.11995	3638.08	58.3442	230.607	6.60447	11.6628	1.42762	5.9938	1.25846	0.337836	1.08759	0.178107	1.06433	0.215975	0.585712	0.0806985	0.557686
MR-T044	Levantine	Turquoise	14.3253	0.979477	2.24161	69.6063	0.201577	0.796019	1.06242	7.74872	0.0962571	0.130573	0.727448	0.0745651	0.193606		4.06557	80.1939	10.8896	13.7397	4.59734	13.8752	12881.2	578.563	22.0882	6.69641	484.213	5.40552	50.2241	1.64104	0.694656	10.1982	0.011254	587.311	20.8916	196.344	5.67334	10.4049	1.25175	5.10451	1.02921	0.289317	0.91718	0.146372	0.873692	0.181931	0.506001	0.0640703	0.501214
MR-T046	Levantine	Turquoise	15.6094	0.832969	2.32616	69.398	0.13088	0.848086	0.785069	7.61354	0.085844	0.0433339	0.47626	0.0666236	0.179469		3.90538	73.9927	8.64177	12.5416	2.70996	13.849	10967.1	866.269	16.8972	6.97919	466.585	5.65502	48.4393	1.56729	0.277628	11.4932	0.0311809	524.76	14.1318	184.567	5.81284	10.7895	1.28543	5.26383	1.08464	0.300472	0.918987	0.152313	0.916992	0.19262	0.520675	0.0696396	0.500689
MR-T047	Levantine	Turquoise	13.4954	0.897209	2.61803	69.8884	0.220298	0.774725	0.95985	8.28932	0.0861227	0.0753416	0.52652	0.0751638	0.18713		3.73102	69.2909	9.48891	12.7059	3.09997	12.29	13756.2	436.525	17.8365	8.18371	490.422	6.068	46.9335	1.59503	0.494474	10.8968	0.0143613	592.028	23.1158	216.743	6.31213	11.6345	1.37338	5.7275	1.20257	0.338491	1.03562	0.166667	0.96872	0.206862	0.575272	0.08095	0.571878
MR-T051	Levantine	Turquoise	14.2906	0.613798	3.01454	68.0068	0.132269	0.782846	0.563805	7.65488	0.0785962	0.0268158	0.453085	0.401443	2.08209		4.29777	59.2552	8.9511	12.7018	2.73347	13.1241	14190	20.3558	19.0768	7.15176	408.299	6.3587	41.5692	1.49762	0.830012	14.9463	0.0159741	3161.96	28.3425	216.395	6.40509	11.8612	1.42688	5.98402	1.21964	0.364418	1.10589	0.177368	1.04772	0.222837	0.608233	0.0792505	0.562613
MR-T052	Levantine	Turquoise	13.8644	0.653562	3.03003	69.2424	0.369462	0.75596	0.637904	8.20328	0.0733034	0.0237249	0.439611	0.181567	0.689327		4.36003	51.5495	8.1189	11.2775	2.04127	12.3149	13313.2	434.904	15.5519	9.02152	418.18	6.29674	39.4736	1.46573	0.29762	9.02698	0.0133962	1430.11	21.2673	221.925	6.36225	11.8409	1.42706	6.01559	1.19469	0.362716	1.09438	0.173068	1.03226	0.21155	0.589772	0.075811	0.557818
MR-T053	Levantine	Turquoise	13.7234	0.527584	3.19694	68.8187	0.0618887	0.917763	0.513811	8.50758	0.0694167	0.0297367	0.42057	0.209802	1.25657		4.12576	38.5488	7.41542	11.9844	2.97547	19.9375	11916.3	1038.47	25.2571	8.36522	483.137	6.9928	40.1261	1.44111	0.216427	12.3498	0.0180395	1652.5	29.9228	229.918	6.82783	12.5089	1.50479	6.42183	1.36155	0.393076	1.17171	0.187587	1.16707	0.238552	0.628092	0.0904302	0.603707
MR-T054	Levantine	Turquoise	13.8411	0.668052	2.96593	69.5283	0.314904	0.779096	0.574069	8.10199	0.0718969	0.0269478	0.425656	0.0992031	0.314974		4.37674	54.0121	8.13021	11.7196	2.70247	22.5111	16152.4	1193.76	22.2296	7.97265	413.427	6.25577	39.4651	1.4308	0.306509	17.3932	0.0255162	781.373	16.5273	222.882	6.41572	11.794	1.4071	5.939	1.20071	0.357818	1.04596	0.165976	1.03722	0.205627	0.580011	0.0766711	0.507009
MR-T055	Levantine	Turquoise	14.0554	0.712739	3.00194	71.1224	0.223488	0.792626	0.622228	8.25214	0.0739869	0.026465	0.437619	0.0524261	0.247565		4.49698	55.5503	7.8484	11.1109	1.39337	4.32282	2070.55	51.5966	3.54128	8.85736	434.938	6.45261	42.0078	1.46155	0.313266	3.8562	0.0150277	412.934	5.0322	228.265	6.4802	11.7706	1.41626	6.00232	1.24599	0.365319	1.07494	0.173919	1.03949	0.223652	0.598358	0.083683	0.56862
MR-T057	Levantine	Turquoise	13.5756	0.590988	3.06532	67.6936	0.0574576	0.782666	0.564934	7.55321	0.0694257	0.0200029	0.413411	0.491948	2.68332		3.66481	52.4953	7.7465	11.3775	2.28245	15.9497	17959.8	569.102	23.0456	8.91541	394.64	6.50435	39.3095	1.44594	0.333044	13.5841	0.0226507	3874.83	49.2829	216.062	6.5506	11.9578	1.43623	6.02723	1.24346	0.37718	1.14925	0.17943	1.08448	0.23019	0.624172	0.0825564	0.551022
MR-T058	Levantine	Turquoise	14.0701	0.686923	3.04926	68.3476	0.383818	0.760759	0.655478	8.31071	0.0798367	0.0277524	0.480705	0.239248	1.14153		4.14428	55.5091	8.71124	12.1785	2.25096	13.1607	12700.9	458.242	17.8497	9.11662	434.496	6.49213	42.1219	1.56334	0.289369	8.59969	0.0180929	1884.44	26.0423	215.198	6.78228	12.2997	1.44754	6.22454	1.23445	0.367235	1.11573	0.177015	1.08278	0.216875	0.614985	0.0809191	0.591084
MR-T059	Levantine	Turquoise	14.5415	0.734651	3.00596	66.0697	0.259979	0.73483	1.24698	10.1637	0.0801777	0.0674001	0.544361	0.0843088	0.207584		5.1573	92.5924	10.3751	14.359	8.49996	21.1158	16894.1	44.5991	21.939	13.4004	447.245	7.40993	42.8308	1.57116	0.792775	21.7429	0.0673772	664.058	27.0118	221.782	7.22675	12.9599	1.53049	6.64146	1.34338	0.397259	1.23744	0.195434	1.22171	0.256214	0.701431	0.091166	0.617942
MR-T180	Levantine	Turquoise	13.6354	0.715558	2.83952	65.371	0.178933	0.791256	1.00599	9.33619	0.0795043	0.481603	0.544879	0.409779	3.4074		3.82475	85.9848	13.0772	14.0185	5.92721	15.9336	8261.94	230.697	21.7254	10.7636	462.768	6.71013	41.0835	1.58246	1.79931	16.2044	0.0492058	3227.63	35.6062	239.497	6.6514	11.8473	1.48004	6.36001	1.20969	0.369624	1.1528	0.177068	1.10813	0.217909	0.629982	0.0853696	0.608457
MR-T187	Levantine	Turquoise	14.3069	0.961239	2.48303	69.8003	0.330466	0.779512	0.999935	8.25706	0.0965473	0.119011	0.569929	0.0553926	0.289252		3.46998	83.3422	10.6864	13.7762	3.60822	11.8046	6223.43	331.379	11.8915	7.40953	486.236	5.72436	49.9591	1.69601	0.430041	6.67788	0.0156971	436.3	21.0554	200.174	5.84943	10.5798	1.31396	5.60528	1.11641	0.316831	0.96445	0.151251	0.919865	0.199458	0.539345	0.081777	0.542958
MR-T201	Levantine	Turquoise	15.685	0.814517	2.46595	69.5652	0.125501	0.83452	0.792778	7.58554	0.0848209	0.0423542	0.466146	0.0515005	0.146239		4.07561	76.2632	8.41402	11.2694	2.39454	11.3799	9078.39	660.52	13.4389	6.94633	459.054	5.7847	47.5373	1.54966	0.272734	10.5398	0.0258609	405.643	10.7135	179.547	5.77959	10.4525	1.27455	5.31763	1.10354	0.313142	0.955172	0.159021	0.962737	0.201937	0.52601	0.0787995	0.536786
MR-T210	Levantine	Turquoise	13.4535	0.659159	3.12386	66.9916	0.165815	0.79344	0.873474	9.60291	0.0854675	0.0603996	0.546915	0.212403	0.932051		3.65834	97.6493	11.0189	14.7141	8.40907	56.4065	18634.8	148.82	34.5573	11.7728	454.905	7.39171	47.2935	1.66729	0.656751	12.4384	0.0266387	1672.99	23.2066	230.714	7.00772	12.5581	1.54645	6.75547	1.47842	0.396416	1.25245	0.196459	1.2012	0.248755	0.6817	0.0935146	0.632652
NS-T032	Levantine	Turquoise	14.0897	0.946785	2.48922	70.0806	0.185835	0.786376	1.00725	7.86424	0.089984	0.0742736	0.527238	0.0649596	0.180904		3.39542	80.6622	8.88403	13.6013	3.29517	13.0383	11316.3	527.681	16.4891	7.14429	470.4	5.62823	46.6909	1.58156	0.348968	10.3578	0.0227765	511.654	19.237	195.444	5.54633	10.2672	1.25139	5.24227	1.08758	0.297138	0.933803	0.152077	0.925688	0.195133	0.539703	0.0755876	0.545614
NS-T033	Levantine	Turquoise	13.8945	0.662058	3.02015	69.0856	0.356705	0.780932	0.641692	8.24194	0.0741688	0.0234678	0.430745	0.176906	0.720917		4.43245	55.9098	7.98302	12.0624	2.19214	12.969	13702.3	455.809	15.2834	9.1859	412.38	6.39554	39.8891	1.47018	0.277174	10.1351	0.0181899	1393.4	21.3391	217.555	6.40046	11.6087	1.4107	6.03243	1.17948	0.363061	1.01959	0.171956	1.03446	0.222391	0.569914	0.0793926	0.542699
MR-T121	Levantine	Yellow	9.66398	0.444159	2.05815	47.0465	0.0527874	0.590163	0.32114	5.48554	0.0496799	0.0205263	0.312194	4.08659	29.5222		3.51859	42.4352	5.63215	9.15004	2.69189	15.3325	1406.89	58.3941	92.2807	4.58413	292.538	4.36054	28.3232	0.989351	0.223086	15.6721	0.0760831	32188	379.457	144.847	4.14633	7.2669	0.938182	3.97559	0.768396	0.229561	0.80398	0.125948	0.740578	0.149038	0.405474	0.0628003	0.434697
MR-T122	Levantine	Yellow	10.4454	0.466217	2.43046	55.5675	0.0605744	0.654775	0.489407	5.86156	0.0556162	0.0219337	0.332404	2.97214	20.3805		4.33228	45.1206	5.80735	8.98849	2.34345	10.8793	946.084	11.0799	56.5229	6.8262	316.16	5.18077	31.6153	1.13409	0.26262	13.9272	0.096931	23410	311.735	155.709	4.79478	8.54817	1.0454	4.71063	0.99286	0.281928	0.839543	0.14802	0.851034	0.16858	0.475284	0.0637627	0.443968
MR-T124	Levantine	Yellow	9.81287	0.542862	2.33766	50.0022	0.349163	0.620353	0.769913	7.24673	0.0591265	0.420682	0.439651	2.22374	24.8599		4.91136	72.5517	13.273	9.95768	9.99206	13.9406	1320.24	24.295	173.236	8.87178	364.364	5.7672	32.4453	1.28211	1.26059	27.1316	0.0951249	17515.3	43.7372	209.441	5.24059	8.85079	1.10453	4.80094	0.974909	0.261757	0.942661	0.164557	0.925111	0.20266	0.514595	0.0784773	0.493342
MR-T125	Levantine	Yellow	11.5237	0.554508	2.26746	57.8175	0.125355	0.6866	0.546804	6.17931	0.0576523	0.0301914	0.341356	2.13131	17.3728		3.2259	55.6711	6.13074	8.21247	2.16101	9.37287	1916.71	16.6993	35.4661	6.683	344.845	5.10073	34.1672	1.15537	0.321122	9.04934	0.0428857	16787.3	163.371	156.063	4.70758	8.39109	1.03263	4.41123	0.987632	0.264304	0.847233	0.147715	0.88259	0.171203	0.468383	0.0647056	0.450061
MR-T127	Levantine	Yellow	8.22854	0.347113	2.23731	46.9898	0.040607	0.52473	0.337391	4.77988	0.0497683	0.013251	0.320198	3.64036	32.0064		3.25679	32.422	5.5643	7.72667	2.49821	14.2876	2434.75	161.661	115.755	5.82982	244.321	4.5516	28.7967	1.06693	0.213013	16.5903	0.0493247	28673.3	478.711	135.062	4.16159	7.36182	0.908984	4.006	0.794806	0.220498	0.771427	0.12417	0.76314	0.157865	0.457457	0.0532451	0.388589
MR-T128	Levantine	Yellow	12.8418	0.637185	2.49188	58.9577	0.122757	0.803668	0.6272	7.67782	0.0650162	0.269342	0.439954	1.50069	13.4047		4.74291	85.7383	10.1019	11.2388	4.18833	10.6348	261.4	14.241	11.4572	7.84399	402.986	6.34889	36.0808	1.50343	1.10324	9.52784	0.0403917	11820.2	27.541	200.625	5.78046	9.96044	1.2672	5.50696	1.03539	0.295187	1.01404	0.169676	1.01737	0.222784	0.600415	0.0807246	0.575275
MR-T129	Levantine	Yellow	10.2157	0.439442	2.46614	52.0662	0.040956	0.608939	0.353772	5.74138	0.0561541	0.0140906	0.338094	3.99837	23.2004		2.83105	41.5627	6.4018	8.99178	2.58372	15.1483	2327.03	115.229	56.6491	5.8827	292.988	5.2101	32.2215	1.22887	0.256092	12.0358	0.0838614	31493.2	354.081	158.825	4.85915	8.68172	1.08267	4.60912	0.910096	0.277037	0.899241	0.145281	0.786318	0.188309	0.502023	0.0630215	0.458696
MR-T130	Levantine	Yellow	11.0606	0.483213	2.45798	54.842	0.0481841	0.642792	0.395617	5.96112	0.0578388	0.0168613	0.352016	2.81145	20.3908		2.31202	47.9382	6.61476	8.90247	2.34992	13.5525	2581.38	17.8778	72.9021	5.88965	309.802	5.25394	33.1873	1.16794	0.29521	9.40059	0.119881	22144.4	367.75	160.324	4.92201	8.73027	1.05175	4.62748	0.980561	0.254766	0.871228	0.14925	0.844304	0.194489	0.455903	0.0707339	0.407703
MR-T131	Levantine	Yellow	10.1857	0.453081	2.42123	58.0928	0.0537778	0.701107	0.381204	5.82141	0.0596433	0.0199198	0.33568	3.08444	18.1932		2.12309	40.9307	6.5388	13.3763	2.21988	9.93607	591.222	15.7232	29.8609	6.16648	298.487	5.35637	36.4241	1.22316	0.340256	19.3825	0.0329314	24294.5	163.312	164.509	5.12631	8.85518	1.05169	4.78858	0.95758	0.277863	0.932039	0.147786	0.891234	0.185623	0.466267	0.0811475	0.468515
MR-T132	Levantine	Yellow	10.9878	0.475585	2.31981	51.6552	0.0681818	0.575314	0.485016	5.76206	0.0585191	0.0230256	0.360201	3.6192	23.161		2.45054	48.0427	6.14268	7.59981	2.56348	14.0163	2207.28	222.563	57.2656	6.88307	309.766	5.0415	33.8419	1.16315	0.135923	13.4547	0.0308325	28506.6	309.175	151.138	4.75285	8.34593	1.03921	4.50234	1.03453	0.237399	0.888933	0.144048	0.800609	0.178249	0.461155	0.0723577	0.443268
MR-T133	Levantine	Yellow	11.1737	0.448328	2.44204	54.1782	0.06819	0.641279	0.380913	5.87911	0.0601124	0.0234156	0.376653	3.28758	20.6427		1.32315	48.9681	6.91534	8.14601	2.42972	12.5826	2015.18	52.3593	66.3324	5.71175	304.957	5.24241	34.1768	1.21895	0.27792	10.1622	0.0282315	25894.6	263.915	159.323	4.98938	8.908	1.1156	4.77731	0.911879	0.272572	0.861995	0.154422	0.903664	0.167564	0.525144	0.0701811	0.406988
MR-T134	Levantine	Yellow	11.658	0.59045	2.29067	54.5761	0.128274	0.838932	0.657595	7.18372	0.0615746	0.298892	0.418425	2.89419	18.1542		4.31928	76.7457	9.43279	10.761	5.19965	16.616	334.162	16.0888	105.719	7.98379	372.476	5.65888	33.151	1.37147	1.32463	41.9828	0.144463	22796.1	585.826	180.95	5.13024	9.10906	1.11837	5.05212	0.945024	0.28874	0.968389	0.158782	0.88594	0.184651	0.514462	0.0729761	0.486976
MR-T135	Levantine	Yellow	10.3551	0.455027	2.39854	58.2759	0.056591	0.717862	0.393118	5.87954	0.0592691	0.023185	0.339338	2.97842	17.8952		4.79134	40.5351	6.32552	12.8534	2.47187	9.55518	353.209	19.8162	35.6281	5.94784	309.376	5.08147	35.6473	1.11944	0.283257	15.9126	0.0966692	23459.5	192.151	168.833	5.01439	8.86503	1.08903	4.8197	1.01668	0.292948	0.81804	0.153281	0.870024	0.176878	0.470574	0.0674883	0.454833
MR-T136	Levantine	Yellow	10.3131	0.513	2.20174	47.9612	0.158492	0.544677	0.870249	6.93074	0.0591169	0.351572	0.401694	3.0821	26.4401		5.91032	69.8406	9.08861	9.36684	7.64903	13.9631	359.672	20.5212	9.83674	9.7618	330.307	5.2403	31.5403	1.18252	1.06035	18.3195	0.187898	24276.1	80.2703	203.329	5.04021	8.8393	1.09906	4.71369	1.06811	0.275293	0.867764	0.142646	0.805644	0.182818	0.480733	0.0696146	0.471287
MR-T137	Levantine	Yellow	10.2894	0.508459	2.60943	62.3008	0.050852	0.710005	0.465746	6.28603	0.0658247	0.0209591	0.381071	2.63001	13.4472		4.47473	42.3718	7.01912	14.4377	2.13647	9.22012	895.611	17.4758	20.2972	6.94767	317.032	5.78121	39.3379	1.27655	0.267513	15.7268	0.0208199	20715.2	145.288	176.115	5.48928	9.65462	1.19663	5.43509	0.997643	0.278738	0.993749	0.16187	0.97017	0.187283	0.541718	0.073673	0.500596
MR-T138	Levantine	Yellow	10.2096	0.473041	2.45663	52.5791	0.0885983	0.640731	0.522037	7.23078	0.0591839	0.024701	0.379087	2.48036	22.2764		3.71928	60.644	7.47153	9.86494	5.06053	19.8964	3399.79	24.5393	74.8131	7.61795	351.648	5.81676	32.5861	1.31417	0.391917	20.9421	0.101215	19536.6	256.89	172.345	5.22062	9.15731	1.15937	5.00658	1.07707	0.311746	0.949606	0.165729	0.937679	0.187612	0.555207	0.0785068	0.467962
MR-T139	Levantine	Yellow	11.0013	0.509173	2.51279	53.8171	0.105825	0.641797	0.5743	7.8553	0.0642051	0.0515774	0.402646	2.36675	19.1098		3.98174	65.354	8.1993	11.0662	7.10896	30.5549	6671.29	15.0831	61.9945	8.26833	376.214	6.04236	37.7131	1.33157	0.466873	10.8866	0.0976322	18641.7	217.836	178.474	5.5447	9.71159	1.20754	5.43301	1.10856	0.322816	0.983502	0.155311	0.948311	0.20318	0.576559	0.0821024	0.543929
NS-T009	Levantine	Yellow	9.24666	0.443583	2.35383	50.6133	0.047365	0.57744	0.436427	5.77925	0.0619218	0.0185203	0.371826	3.48309	26.0097		4.37209	35.0167	6.52972	10.7138	2.23744	11.1483	2876.46	222.08	86.2508	6.24899	296.034	5.14604	33.2575	1.25144	0.204744	15.8741	0.119366	27434.6	423.913	164.214	4.89987	8.88395	1.1086	4.83375	1.00392	0.294258	0.859465	0.135405	0.858554	0.179699	0.470176	0.0700631	0.480593
NS-T011	Levantine	Yellow	10.2386	0.479366	2.20798	51.8802	0.0468459	0.662736	0.389577	5.41119	0.0554643	0.0208359	0.327786	3.14472	24.7136		4.01591	45.6508	6.02593	12.2484	2.06266	9.41195	1698.66	89.2942	48.9528	5.44989	296.28	4.72155	31.1563	1.11937	0.269756	14.9022	0.066759	24769.4	354.113	152.476	4.55611	8.10724	1.01421	4.3084	0.881205	0.266477	0.825206	0.131709	0.807131	0.171205	0.410681	0.0625073	0.458215
NS-T012	Levantine	Yellow	12.3159	0.644088	2.3546	56.8746	0.106706	0.789622	0.62963	7.38386	0.0627844	0.221086	0.399258	2.02699	16.0231		3.68854	79.9989	10.2078	11.3288	4.40981	8.00374	303.817	18.3963	8.776	8.07962	387.319	5.99396	35.4471	1.50481	0.947525	15.684	0.0690786	15965.6	36.5957	196.648	5.6425	9.89323	1.23699	5.25051	1.08484	0.314885	0.977247	0.166692	0.989532	0.193908	0.536206	0.0765061	0.503272
NS-T013	Levantine	Yellow	10.2175	0.50941	2.35946	57.2	0.0631686	0.676005	0.417391	5.78766	0.0609672	0.033897	0.356846	2.56392	19.5339		3.22771	40.8374	6.56323	12.9922	2.97366	6.41722	677.9	29.3827	34.3955	5.96271	313.248	5.15038	35.3938	1.17991	0.343357	21.5688	0.0449904	20194.7	214.332	170.521	4.91295	8.94976	1.09361	4.69143	1.00776	0.267402	0.853717	0.140593	0.818863	0.186809	0.49166	0.0687988	0.471151
MR-T060	Foy 2.1	Black	15.9228	1.02608	2.59304	63.1653	0.172191	0.752324	0.832469	8.82409	0.125508	1.15976	5.18709	0.00460305	0.0366351		5.82297	136.249	24.1935	22.1956	14.1694	20.5622	103.197	25.663	5.01074	8.88823	619.841	7.25418	71.587	2.30773	4.14303	0.364914	0.0628672	36.2559	47.0675	246.971	7.83081	13.57	1.67021	6.95621	1.40388	0.378158	1.25602	0.213945	1.20941	0.255274	0.693924	0.0996531	0.668949
MR-T061	Foy 2.1	Black	15.5753	1.04327	2.63339	62.3847	0.176509	0.740127	0.833007	8.93671	0.12705	1.13146	6.18417	0.00298483	0.0326852		6.03461	134.527	23.852	23.7461	15.04	23.7282	113.944	25.578	5.40019	8.91433	618.108	7.315	72.7399	2.29926	4.02524	0.49965	0.0529957	23.51	42.1768	243.368	7.82681	13.5191	1.64239	6.97719	1.37702	0.391054	1.27187	0.204455	1.2267	0.250931	0.705136	0.100156	0.697546
MR-T069	Foy 2.1	Black	15.8594	1.03977	2.63891	63.1152	0.173742	0.747458	0.839802	8.95252	0.127521	1.17359	5.09025	0.00464434	0.0373494		5.55465	134.027	24.1772	22.3736	14.0756	20.9927	103.265	26.5509	5.18216	8.8673	631.8	7.50634	74.4162	2.35084	4.07333	0.461069	0.072086	36.5811	47.7923	248.903	7.98176	13.6415	1.68816	7.13786	1.41746	0.386142	1.28949	0.206815	1.2378	0.263418	0.705957	0.102457	0.665136
MR-T077	Foy 2.1	Black	16.6432	0.683401	2.48447	66.6495	0.10789	1.00824	0.723493	8.17261	0.123525	0.518462	1.97543	0.0513966	0.104214		4.408	117.348	19.718	16.9044	6.87572	13.3851	4762.74	35.3446	13.4203	8.97776	498.079	7.86551	73.1312	2.03377	1.31708	2.55385	0.0544152	404.825	16.1431	230.146	8.00481	12.9654	1.63312	6.9819	1.50219	0.385629	1.27289	0.209148	1.28414	0.262998	0.742192	0.110303	0.68625
MR-T024	Foy 2.1	Blue	17.8209	1.09273	2.61829	64.188	0.130636	0.848405	0.76317	8.97423	0.142132	1.43447	1.19857	0.00550261	0.406133		7.9288	158.794	29.7957	16.6304	436.122	124.617	578.608	57.6206	38.5773	7.83684	756.73	8.17153	82.3648	2.7065	4.83588	0.179076	0.0437034	43.3413	174.3	266.802	8.76558	14.1114	1.81924	7.54751	1.56233	0.402719	1.45068	0.219153	1.40984	0.296935	0.77921	0.117296	0.76892
MR-T075	Foy 2.1	Blue	18.6382	1.1656	2.80285	64.358	0.183023	0.849928	1.00875	8.1418	0.152956	0.385432	1.38021	0.0184324	0.513618		7.63555	159.18	26.3063	17.1249	593.226	150.851	797.715	120.887	11.5589	9.17366	624.216	8.11164	88.2368	2.81378	2.94746	0.457289	0.029688	145.183	96.6757	210.989	9.26696	14.8809	1.91049	7.9899	1.64478	0.424025	1.43209	0.230885	1.43157	0.294614	0.807971	0.116354	0.801519
MR-T078	Foy 2.1	Blue	18.6009	1.15642	2.80136	64.365	0.191027	0.864374	0.900172	7.99428	0.152517	0.406255	1.4051	0.0192656	0.664021		5.97518	157.619	26.6832	16.8441	725.541	191.824	1282.58	87.9235	13.6894	7.75356	616.115	8.30495	89.0468	2.77736	3.39316	0.316183	0.0402622	151.745	100.301	215.308	9.47068	15.0973	1.92609	8.19149	1.63796	0.426624	1.46459	0.236922	1.42317	0.30459	0.804238	0.118651	0.728313
NS-T034	Foy 2.1	Blue	17.8623	0.985483	2.47537	64.7076	0.192737	0.883379	0.692714	8.79972	0.138559	1.64233	1.04489	0.00378342	0.231014		7.11471	153.743	26.9988	17.2274	352.764	55.9071	503.789	55.6374	10.0339	8.46874	626.66	7.44172	75.2306	2.56256	3.99716	0.105455	0.015559	29.8001	194.939	341.498	7.81796	13.1124	1.661	6.94652	1.4604	0.356995	1.24433	0.208657	1.25832	0.257514	0.715683	0.110365	0.705833
MR-T211	Foy 2.1	Gold leaf	17.8868	0.843211	2.32702	65.8975	0.071928	0.835755	0.545211	8.94781	0.132783	1.48588	0.809002	0.000543899	0.00366402		6.85493	169.113	24.2228	15.1783	4.79359	8.01849	27.0402	19.5346	3.93659	7.19596	700.522	7.86294	81.6492	2.4913	2.16514	0.181054	0.0673179	4.28402	90.3254	262.509	7.85267	13.2058	1.70231	7.21067	1.54126	0.386539	1.34363	0.20885	1.23415	0.268972	0.74402	0.101047	0.721714
MR-T212	Foy 2.1	Gold leaf	15.0005	1.27735	2.9055	67.1561	0.217831	0.760388	0.95215	7.75543	0.173299	1.82109	1.72375	0.000767166	0.011223		6.95299	164.827	40.8558	18.9102	30.8707	34.5123	86.6688	54.7524	9.19174	9.44131	776.332	10.1275	98.2964	2.97738	5.48461	0.140365	0.0803511	6.04258	52.9763	277.86	11.3694	15.6019	2.38509	10.0877	2.07801	0.518318	1.88402	0.293612	1.73379	0.362412	0.993716	0.142623	1.00677
MR-T214	Foy 2.1	Gold leaf	15.3874	0.803575	2.73734	65.7922	0.172911	0.697088	0.863884	8.73861	0.125879	3.56504	0.889802	0.00223517	0.0158769		4.39507	125.747	23.9841	19.0351	6.9222	12.9802	80.0724	31.2153	6.90773	10.3602	536.356	7.66797	68.2873	2.30417	5.3846	0.159613	0.0756479	17.6053	58.7349	484.06	7.61289	13.5688	1.63227	7.10996	1.50919	0.40715	1.35031	0.208513	1.29971	0.267031	0.718188	0.105891	0.681986
MR-T215	Foy 2.1	Gold leaf	14.8204	1.30962	2.88744	67.0709	0.264118	0.752804	0.948715	7.71396	0.17402	1.80001	2.00128	0.000923082	0.0122991		6.223	166.566	45.354	18.8537	29.4892	34.7923	92.6863	54.0358	11.8006	9.53014	749.971	10.8196	99.9538	3.13783	5.43602	BD	0.131241	7.27065	54.4598	269.448	11.9656	15.6417	2.45768	10.6588	2.22284	0.532079	1.90018	0.303086	1.89236	0.397466	1.02596	0.159523	0.987761
MR-T217	Foy 2.1	Gold leaf	15.4027	1.24913	2.85056	66.2967	0.245278	0.735197	0.970055	7.99351	0.174696	1.59985	2.22046	0.00173315	0.0171959		6.3836	175.315	47.4895	19.0956	25.537	31.8467	108.059	55.5878	13.8545	9.57813	712.4	11.3133	102.21	3.05265	4.09074	1.01846	0.134382	13.6512	53.9266	251.038	12.4853	15.6993	2.52788	10.8498	2.26009	0.573793	2.09498	0.341006	1.91849	0.405956	1.10678	0.165718	1.05257
MR-T218	Foy 2.1	Gold leaf	17.6701	1.08545	2.92481	64.6784	0.181941	0.857136	0.776652	8.21536	0.171736	1.45172	1.74271	0.000985164	0.0143692		7.65285	155.156	50.3021	19.1146	11.8397	20.105	86.0372	33.021	9.00848	8.98038	681.718	9.85022	99.7284	2.97287	3.4903	0.569451	0.118593	7.75964	42.6195	322.432	10.1713	14.7257	2.15116	8.95272	1.81509	0.450782	1.80237	0.273358	1.73556	0.361847	1.01014	0.132708	0.955457
NS-T051	Foy 2.1	Gold leaf	14.8385	0.794895	2.63379	65.8737	0.187697	0.70818	0.866133	9.35987	0.124467	3.53538	0.835363	0.0030332	0.0252477		4.73312	134.916	21.914	17.8786	9.31145	12.7906	96.9647	31.6459	8.49691	11.6068	507.207	7.73563	65.9895	2.29777	5.43267	0.25906	0.0501701	23.891	49.7645	481.55	7.8046	13.8451	1.64564	6.74752	1.48037	0.392528	1.22256	0.206656	1.23364	0.261359	0.722106	0.0961547	0.687516
NS-T052	Foy 2.1	Gold leaf	19.2912	0.950802	2.16136	65.0996	0.0816198	0.998832	0.54999	8.44114	0.13002	1.2473	0.791609	0.000997942	0.00839299		6.57095	180.828	24.9891	14.4848	5.81672	13.7859	45.4546	21.8376	4.4081	7.70162	671.932	7.88062	73.7477	2.40426	3.17242	0.554838	0.112123	7.86028	301.169	288.027	8.23335	12.944	1.68204	7.12789	1.47119	0.347987	1.19606	0.225066	1.34656	0.267488	0.752408	0.120715	0.705739
NS-T053	Foy 2.1	Gold leaf	15.1334	0.770245	2.5459	67.3497	0.166909	0.813426	0.865448	8.65076	0.11743	2.61528	0.757002	0.0022746	0.0149628		4.97878	139.895	19.832	19.2646	6.4121	10.6232	73.9745	25.1371	4.82488	10.9164	476.789	7.26976	62.6686	2.13035	4.63501	0.166773	0.0962972	17.9159	73.3359	387.817	7.2875	13.0222	1.56235	6.61692	1.27366	0.337103	1.19894	0.197879	1.21093	0.248695	0.702173	0.0859321	0.69498
NS-T055	Foy 2.1	Gold leaf	18.516	1.18188	2.43403	64.8707	0.175858	0.945228	0.867302	7.60589	0.154087	1.94834	1.04735	0.00071673	0.0145142		6.27542	177.193	32.3687	16.8586	28.4593	32.6361	74.5903	55.163	4.52422	8.61641	746.329	8.1363	86.9048	2.74398	7.78476	BD	0.0967725	5.64532	47.3428	261.285	9.03313	13.8164	1.82424	7.60686	1.42494	0.373942	1.28554	0.233012	1.3962	0.312197	0.835159	0.119863	0.766882
NS-T056	Foy 2.1	Gold leaf	15.588	0.805128	2.2855	66.2801	0.174236	0.748145	0.805136	8.59268	0.130156	3.50594	0.849113	0.00239586	0.0131787		6.99604	149.575	24.5282	12.8264	6.70483	12.8316	84.4606	32.3907	5.83135	10.9785	523.311	7.66465	69.4952	2.44473	6.43225	0.135527	0.0719109	18.871	62.2986	481.53	7.6511	13.6546	1.60607	6.73372	1.2958	0.388095	1.29011	0.212151	1.24653	0.258075	0.697231	0.100996	0.599276
NS-T002	Foy 2.1	Red	16.2741	1.12172	2.24594	63.1716	0.334353	0.879586	0.855794	7.94531	0.12527	1.20771	3.49491	0.208507	1.14578		4.37287	161.03	24.1238	22.473	40.3376	42.3303	5983.91	107.932	44.9357	8.37414	566.67	6.74353	69.6696	2.23108	4.53248	7.28589	0.0841371	1642.3	303.659	217.404	6.6725	11.48	1.45113	5.97292	1.21881	0.320991	1.13348	0.19208	1.0931	0.208102	0.64483	0.0904078	0.661374
MR-T072	Low Al2O3 / Magby (?)	Black	16.3514	1.12347	1.67987	67.1292	0.255139	0.855429	1.20065	7.86257	0.128196	1.63416	1.4599	0.00980609	0.0538226		5.03484	109.336	36.3123	15.5234	24.2915	18.4889	410.159	50.7125	8.5383	6.08526	765.898	6.54176	68.6235	2.01179	4.65581	0.285318	0.0387449	77.2377	4.11197	354.988	7.92015	10.6009	1.59102	6.51947	1.31486	0.346885	1.16776	0.197653	1.10453	0.242266	0.631813	0.0972776	0.64873
MR-T073	Low Al2O3 / Magby (?)	Black	16.3551	1.14085	1.69173	67.5827	0.252524	0.872304	1.20102	7.85272	0.121911	1.19986	1.43826	0.00921712	0.0430242		4.71282	107.884	31.8764	15.2653	20.2823	15.7374	412.142	51.6903	7.91553	5.69181	693.172	6.25223	65.7793	1.88098	4.15843	0.322349	0.0517887	72.5986	6.63848	294.546	7.85064	10.4558	1.5733	6.29395	1.28676	0.334353	1.14869	0.18434	1.11363	0.228071	0.650177	0.0869489	0.623041
MR-T076	Low Al2O3 / Magby (?)	Black	16.5041	1.12455	1.66557	67.8782	0.2376	0.96455	1.10487	7.63189	0.100545	1.83536	0.589917	0.0113797	0.0626416		3.56554	110.867	38.7184	12.4655	38.4003	25.0928	587.854	67.1674	4.10729	4.97234	746.518	5.93254	58.2217	1.66439	6.13796	1.1444	0.0514992	89.6324	7.46006	388.832	6.23511	9.80487	1.2653	5.26788	1.13256	0.287969	0.999439	0.15699	0.972989	0.209951	0.58162	0.0820043	0.564666
MR-T079	Low Al2O3 / Magby (?)	Black	15.9704	1.54011	1.37815	65.6811	0.859803	0.816326	1.64321	8.78111	0.105724	1.51392	0.778376	0.0470161	0.19201		3.76876	119.786	34.9885	12.1275	34.6594	23.0222	3563.83	173.665	11.1866	5.42067	755.308	5.18004	56.6596	1.71362	5.47021	231.041	0.0460264	370.322	8.09232	365.601	5.59816	9.36514	1.15653	4.83085	1.26301	0.246447	0.885477	0.144001	0.878065	0.177934	0.51193	0.0702626	0.505262
MR-T048	Low Al2O3 / Magby (?)	Turquoise	17.0989	0.940338	1.50003	69.4318	0.207963	0.870957	0.885108	6.95727	0.0831801	0.0532534	0.441429	0.0550973	0.124374		4.14826	104.613	7.59134	11.5242	2.18344	11.628	8816.99	812.916	13.8206	4.19887	476.864	4.21516	49.0828	1.33567	0.196492	215.404	0.0224121	433.974	11.2665	122.245	4.31686	7.89001	0.948756	3.95542	0.808796	0.213231	0.734658	0.117029	0.68128	0.145995	0.416571	0.06088	0.404051
MR-T050	Low Al2O3 / Magby (?)	Turquoise	17.6038	0.836511	1.38702	66.3858	0.156695	0.847218	0.786351	6.3624	0.0770999	0.051248	0.40656	0.505577	1.87883		3.85392	97.0287	7.17177	10.4672	2.4	30.305	20492.9	33.9384	24.1696	3.79317	436.551	3.90432	45.0391	1.24255	0.262521	196.607	0.22976	3982.17	46.0562	117.535	4.10773	7.69995	0.903207	3.7141	0.770569	0.207416	0.667903	0.108682	0.631376	0.133578	0.379262	0.057491	0.397128
MR-T056	Low Al2O3 / Magby (?)	Turquoise	14.406	1.22638	1.76946	68.7898	0.282016	0.746014	1.32241	7.99072	0.0978143	0.124357	0.598953	0.165312	1.24774		4.40864	97.3303	10.4553	12.6885	4.35354	16.539	8199.54	525.331	21.1877	5.71194	531.262	4.92038	51.6646	1.61004	0.541966	10.8684	0.022673	1302.08	34.0324	168.177	5.18227	9.54346	1.14049	4.61044	0.967247	0.25809	0.829329	0.131187	0.801851	0.165561	0.473917	0.0696538	0.48876
MR-T209	Low Al2O3 / Magby (?)	Turquoise	15.2024	0.979369	1.91804	69.2803	0.326922	0.797681	1.05967	7.40706	0.106777	0.0589594	0.51652	0.129221	0.780457		3.73272	94.5205	8.95069	13.9167	2.14096	15.1985	10118.5	337.761	17.2527	5.98995	456.469	4.94741	53.026	1.59347	0.30564	10.7908	BD	1017.81	17.9633	164.488	4.98464	9.16567	1.10046	4.60228	0.970016	0.260676	0.883103	0.138182	0.812385	0.176294	0.45424	0.0721831	0.462813
MR-T126	Low Al2O3 / Magby (?)	Yellow	12.9519	0.686883	1.14396	50.0181	0.132464	0.659454	0.540128	4.97525	0.067043	0.0457967	0.358011	2.75461	25.0774		3.19842	77.2097	6.13169	7.35404	5.77914	13.0985	2577.82	268.498	368.248	2.85726	336.827	3.29584	38.3023	1.07959	0.207735	11.3076	0.0881244	21696.7	700.877	87.7991	3.37903	5.88398	0.739229	3.08306	0.590552	0.158415	0.58851	0.0879807	0.558517	0.112773	0.339237	0.0449656	0.342537
MR-T085	HIMT	Olive	16.828	1.26672	3.21188	65.4819	0.0718885	1.0492	0.461541	6.83161	0.542826	1.97944	1.85921	0.00237334	0.0106761		6.48898	159.011	51.8484	418.337	12.5566	15.463	113.464	44.3231	4.61701	5.23068	571.376	12.2785	303.087	6.16285	2.24651	346.111	0.065251	18.6936	14.4794	881.929	12.5144	24.2973	2.64514	10.8449	2.35162	0.572498	2.12709	0.371664	2.0992	0.436357	1.22101	0.174029	1.30527
WINDOW GLASS
MR-W21	Egypt 1a	Aqua	17.5241	0.753618	3.98711	70.6504	0.106202	1.02721	0.549551	3.75018	0.279885	0.0299425	1.22156	BD	BD		1.8743	85.4813	26.3831	40.6188	3.98857	8.29326	3.90563	20.0114	1.22022	8.10133	306.871	7.24088	93.6593	3.41485	0.149719	BD	0.0346927	BD	BD	178.188	7.1685	13.8819	1.7038	7.33737	1.53653	0.436136	1.36627	0.211979	1.25555	0.264609	0.714471	0.10753	0.734761
NS-W13	Egypt 1a	Aqua	18.1454	0.769863	3.99055	71.3101	0.0585828	1.02187	0.468995	2.74877	0.266901	0.0276637	1.07283	BD	BD		3.12983	96.5445	24.0642	35.61	4.03634	7.8823	3.29114	16.8181	BD	7.88237	186.689	7.22048	148.409	3.26393	0.125393	BD	0.0266438	BD	BD	186.008	7.20895	13.9834	1.66881	7.10799	1.4731	0.420717	1.29907	0.206807	1.2573	0.265121	0.753223	0.110968	0.761458
MR-W18	Egypt 1a	Blue	17.6493	0.69255	3.96194	66.9609	0.127084	0.903357	0.530338	3.8126	0.321701	1.69376	1.49727	0.0530617	0.141055		3.73947	52.9247	34.4861	46.6531	6.73305	19.6439	9530.4	929.033	26.7795	7.98814	311.303	14.8324	115.067	3.52931	3.91877	11.739	0.0706082	417.94	10.847	2171.2	8.5978	19.1253	1.97294	8.37512	1.82138	0.533831	2.05012	0.315824	1.96915	0.453035	1.28009	0.178599	1.22864
MR-W19	Egypt 1a	Blue	17.5791	0.689913	3.84159	66.6561	0.130632	0.949266	0.557412	4.06455	0.322225	1.483	1.45296	0.0703083	0.186843		1.46322	54.4679	33.747	45.8956	6.47835	22.5278	12217.5	1252.65	34.9728	8.30146	339.688	15.0341	123.357	3.67829	3.53736	14.9554	0.0968211	553.783	14.4252	1971.62	9.11536	19.4688	2.04762	8.63111	1.9041	0.555505	1.97933	0.317234	2.051	0.455848	1.30176	0.175015	1.18628
MR-W10	Egypt 1a	Purple	18.0552	0.735005	3.91561	67.4632	0.16637	0.919443	0.60816	4.32045	0.334186	1.60189	1.49424	0.00237181	0.0234949		3.16487	58.2451	33.3875	46.7531	5.31971	9.34536	353.553	85.0045	3.028	8.18482	337.044	15.2615	135.573	3.71982	3.40121	0.463258	0.103998	18.6815	1.34553	1806.43	8.53199	18.3455	1.96069	8.42725	1.84071	0.530529	2.03703	0.315136	2.04601	0.455902	1.28667	0.182163	1.23858
MR-W11	Egypt 1a	Purple	18.0539	0.706057	3.9267	67.979	0.191196	0.90635	0.623638	3.76203	0.313737	1.56477	1.48782	0.00421964	0.0310556		4.22607	57.5897	33.2101	45.5944	5.36371	9.77316	746.276	129.824	3.79578	8.10452	283.816	14.0934	121.565	3.50258	3.40425	0.755705	0.177025	33.236	2.51545	2187.73	8.38965	18.6014	1.9327	8.30511	1.83306	0.551994	2.01058	0.30305	1.91488	0.435129	1.20277	0.166571	1.16129
MR-W12	Egypt 1a	Purple	17.6893	0.747448	3.79208	68.4542	0.0993843	0.951202	0.631661	3.67869	0.273361	1.66999	1.6448	0.0084699	0.0569683		5.48971	70.5202	44.2988	38.6864	30.9152	24.8778	443.653	73.6911	6.08915	8.57969	337.308	11.3439	108.241	3.32976	3.72167	0.452453	0.108654	66.7132	3.4193	1136.8	9.99327	16.883	2.19237	9.40958	1.99219	0.554606	1.99767	0.319324	1.88801	0.403512	1.10802	0.158482	1.13521
MR-W13	Egypt 1a	Purple	18.044	0.728914	3.96266	67.1277	0.17335	0.897225	0.599054	4.51444	0.336933	1.63605	1.59329	0.00202185	0.0266285		5.03895	57.9198	33.4523	44.6009	5.44831	9.38546	291.558	76.1872	3.03682	8.1162	374.366	15.9871	145.159	3.88128	3.53086	0.464497	0.111201	15.9251	1.34838	1806.43	8.97313	19.221	2.06328	8.65007	1.89716	0.574961	1.99888	0.326303	2.11228	0.470978	1.34048	0.189728	1.26818
NS-W05	Egypt 1a	Purple	18.2494	0.73877	3.65764	67.6391	0.176662	0.955895	0.561569	4.35187	0.319968	1.53982	1.4114	0.00206984	0.0313934		3.75434	63.798	32.1331	40.5988	5.70504	9.81414	236.566	76.9563	BD	8.22619	372.531	14.9458	141.68	3.86498	3.92656	0.24888	0.0869583	16.3031	BD	1706.96	8.34148	18.0302	1.94333	8.48489	1.82171	0.50198	1.81253	0.31872	2.09694	0.45554	1.27185	0.181869	1.21139
NS-W06	Egypt 1a	Purple	17.6721	0.737976	3.72531	69.1586	0.0915326	1.0042	0.587753	3.28852	0.249584	1.58987	1.51955	0.00870027	0.0622451		3.82014	71.9301	41.6688	32.2669	31.272	25.2498	473.175	78.6544	BD	8.36168	311.797	9.94366	95.8767	3.02102	4.02174	0.403768	0.0597597	68.5277	BD	1044.64	8.97755	15.5104	1.99198	8.49768	1.83008	0.485934	1.57414	0.264314	1.65645	0.365884	1.0147	0.139604	1.00391
NS-W10	Egypt 1a	Purple	18.3755	0.720276	3.5771	67.6924	0.160571	0.949453	0.568926	4.24722	0.32521	1.58943	1.40214	0.00192551	0.0292996		4.11043	62.2562	32.473	43.7907	5.40564	9.7541	246.456	73.0424	0.689945	8.11423	364.681	15.0883	140.316	3.79574	3.80876	0.314918	0.125738	15.1663	BD	1683.34	8.34377	17.9133	1.92914	8.14906	1.78137	0.464254	1.72269	0.299277	1.99559	0.446909	1.2301	0.177604	1.16557
MR-W01	Egypt 1a	Turquoise	17.4001	0.622394	3.3455	67.1093	0.0925708	1.08531	0.51294	3.31231	0.248721	0.0737732	1.107	0.20909	0.659134		3.90064	60.6012	23.6769	36.9399	9.16845	40.489	30041.4	2699.73	71.1642	7.19586	241.03	6.90603	95.3711	3.05322	0.253176	35.0625	0.0561939	1646.9	42.5487	185.067	7.23352	13.6384	1.61851	6.88079	1.5252	0.420711	1.23497	0.206638	1.20506	0.256413	0.681616	0.0964648	0.696178
MR-W02	Egypt 1a	Turquoise	17.2144	0.699905	3.74341	66.8345	0.144934	1.00345	0.550607	3.85418	0.318922	1.23715	1.43554	0.0951462	0.250809		3.85589	53.6539	32.7632	46.1729	7.37243	27.7314	16868.2	1807.04	48.8263	8.13107	307.328	13.8281	123.571	3.66096	3.04512	20.7846	0.0699145	749.419	21.2014	1521.29	8.83484	18.2679	1.9761	8.27726	1.79843	0.535349	1.79965	0.299093	1.86345	0.426552	1.18176	0.161362	1.13029
MR-W03	Egypt 1a	Turquoise	17.3385	0.748303	3.80237	66.7962	0.160168	0.894782	0.553395	3.90478	0.327136	1.18482	1.47804	0.0901258	0.23769		3.40551	53.3103	33.4478	47.0908	7.53411	27.7303	15962.8	1698.65	44.9474	8.17977	307.602	13.7437	126.27	3.75999	3.03561	19.2224	0.0904626	709.876	20.1359	1466.92	8.97216	18.3462	2.01088	8.44149	1.83362	0.545554	1.7883	0.30212	1.92161	0.422732	1.18971	0.170948	1.10283
MR-W04	Egypt 1a	Turquoise	17.3924	0.701631	3.7868	67.026	0.1349	1.03296	0.535406	3.58425	0.321305	0.941168	1.42456	0.101716	0.26507		3.00332	56.9823	31.9824	47.1059	7.21444	29.2062	18094.2	2046.37	52.0847	8.10227	268.991	12.3277	123.572	3.6545	2.16264	23.6803	0.0870408	801.163	22.3758	1117.55	8.39023	17.1064	1.91506	8.06098	1.67539	0.499416	1.74549	0.288642	1.78752	0.382722	1.10188	0.154845	1.04637
NS-W02	Egypt 1a	Turquoise	17.0275	0.718214	3.7334	67.2512	0.151021	0.85541	0.523714	3.51402	0.298969	1.20147	1.38798	0.102416	0.303181		2.11396	58.3825	30.921	42.0804	8.12818	31.0437	19274.3	2002.18	44.5554	8.02801	272.325	13.1584	110.383	3.39947	3.19591	26.0449	0.078576	806.676	21.2002	1297.86	7.83013	16.8464	1.83819	7.85866	1.6921	0.494632	1.74062	0.299466	1.82489	0.417206	1.18582	0.163509	1.1105
NS-W04	Egypt 1a	Turquoise	17.5158	0.702668	3.68561	67.3606	0.122316	0.972292	0.512326	3.81264	0.292496	1.51006	1.3753	0.0560825	0.185615		2.82384	55.5904	31.6154	41.4538	6.96431	21.75	11199.8	1160.3	20.4427	8.18978	333.603	14.4245	115.184	3.4473	4.13502	15.6556	0.0848937	441.734	8.88797	1924.46	8.02471	17.9581	1.89794	8.06784	1.71055	0.478419	1.72186	0.296067	1.98873	0.433668	1.2988	0.175832	1.11704
NS-W09	Egypt 1a	Turquoise	17.4367	0.704817	3.67296	67.4555	0.123891	0.958604	0.527215	3.63446	0.305201	1.34655	1.38679	0.0792287	0.214706		3.80498	55.6641	31.7541	43.8008	7.17063	24.8342	13237.2	1450.36	35.4119	8.14575	300.396	13.4105	116.552	3.55725	3.24821	17.7142	0.177956	624.045	15.4032	1668.45	8.16521	17.5827	1.8673	7.88446	1.69095	0.478663	1.61509	0.296189	1.84172	0.405571	1.15548	0.157592	1.08817
MR-W15	Egyptian	Green	12.9146	0.828697	3.72066	65.4372	0.150675	0.596314	0.987354	5.87249	0.278203	0.0770044	3.7236	0.279088	0.841898		5.18942	65.5834	26.7608	62.3921	8.86713	81.7761	32767.2	381.442	58.4127	13.3605	287.358	8.19221	113.115	3.31237	0.438379	26.908	0.195775	2198.24	24.967	200.466	7.72922	14.2481	1.76218	7.55921	1.611	0.447042	1.4728	0.230291	1.36715	0.281475	0.822449	0.112869	0.83007
MR-W16	Egyptian	Green	12.7485	0.812773	3.63124	64.8027	0.146519	0.603122	0.94085	5.79845	0.275945	0.0758321	3.93128	0.32632	0.995635		4.67711	63.9085	26.5067	61.0991	9.43776	90.8075	37623.3	445.821	69.7414	12.6015	285.356	8.17075	112.897	3.28204	0.452256	31.3167	0.109438	2570.26	29.8831	199.955	7.87125	14.4902	1.78143	7.57462	1.61968	0.433579	1.43905	0.232233	1.35876	0.287675	0.799559	0.115252	0.816064
NS-W03	Egyptian	Green	12.6794	0.815919	3.51269	65.6001	0.135604	0.601642	0.913341	5.44158	0.261178	0.0757949	3.71204	0.318333	1.06186		4.24696	64.3083	25.4371	58.3919	9.96173	93.9485	37303.5	465.644	56.7915	12.9899	273.216	7.49305	106.293	3.16338	0.420854	31.6753	0.119055	2507.35	28.5552	191.253	7.20295	13.3667	1.66349	7.09594	1.53807	0.396041	1.32641	0.21481	1.27366	0.262045	0.745552	0.107217	0.732104
MR-W22	Levantine	Aqua	14.5293	0.460962	3.28898	72.8641	0.0468654	0.811325	0.552913	6.87926	0.0674126	0.0170673	0.384316	BD	BD		BD	37.2261	6.89068	12.4478	1.01514	3.17059	2.42717	5.54604	1.72589	9.69873	369.139	6.37063	38.5606	1.37031	0.134931	BD	BD	BD	0.38705	211.992	6.02862	10.8664	1.35984	5.84931	1.19588	0.355184	1.14076	0.173847	1.02777	0.216115	0.594045	0.0800566	0.545439
NS-W12	Levantine	Aqua	13.462	0.597844	3.64733	72.2008	0.14479	0.747022	0.816968	7.20573	0.176841	0.0441128	0.810855	0.00235019	0.00720818		3.54318	50.606	16.5849	31.191	2.61518	8.11058	170.972	19.5581	1.41002	11.464	334.894	7.38328	76.3671	2.35796	0.232955	0.107559	0.0243036	18.5113	BD	228.001	7.25176	13.2586	1.63538	6.93129	1.41109	0.411998	1.27987	0.201839	1.19367	0.257333	0.682587	0.100006	0.677193
MR-W14	Levantine	Green	13.1679	0.566953	3.39893	67.319	0.0974969	0.712526	0.747374	7.05406	0.114647	0.0658378	2.71784	0.150008	0.482675		4.54296	56.0868	13.7615	17.2924	7.36268	56.5173	25488	615.639	74.0007	10.843	371.411	7.31118	54.2023	2.0829	0.522099	37.0001	0.0547373	1181.54	47.4114	235.608	6.99228	12.7003	1.55279	6.61428	1.38878	0.4033	1.30702	0.193992	1.18659	0.253822	0.701613	0.0951158	0.641375
MR-W17	Levantine	Green	13.1945	0.562212	3.33384	67.3303	0.0990961	0.717166	0.718811	7.09369	0.116177	0.0659908	2.71615	0.152103	0.489351		2.74315	56.0918	13.9701	16.7473	7.21171	56.4998	25514.8	626.286	75.8389	10.9234	376.775	7.34976	54.4471	2.0939	0.512074	37.3924	0.208985	1198.04	48.6859	240.717	7.23363	13.1992	1.61028	6.81055	1.39407	0.409448	1.27464	0.200564	1.19764	0.264008	0.677006	0.0924962	0.653944
NS-W11	Levantine	Green	12.0705	0.628353	3.47933	66.4368	0.111685	0.70745	0.832433	8.6257	0.117865	0.0291315	3.04177	0.122069	0.292742		5.87932	53.9788	14.9145	14.4059	7.77689	59.2797	24578.5	2309.61	40.0096	12.2707	461.971	8.11092	55.7667	2.32333	0.704162	20.1552	0.0946777	961.476	19.2716	216.925	7.81065	14.4786	1.72834	7.48695	1.50272	0.42404	1.32243	0.214316	1.28828	0.262004	0.733839	0.101838	0.709525
MR-W05	Mesopotamian (?)	Amber / Olive	14.3452	2.9328	2.95018	61.6319	0.264829	0.461012	2.34051	7.28087	0.194896	0.770168	4.29832	0.0917314	0.258642		20.9816	140.695	35.4261	336.455	14.0416	85.4389	15472.4	314.087	28.3381	15.3668	359.156	6.68628	67.4696	2.68023	2.92299	10.5809	0.134068	722.522	9.39017	166.042	7.28852	13.4918	1.63474	6.74946	1.42118	0.374157	1.34515	0.205976	1.17219	0.247219	0.665509	0.095616	0.672311
MR-W06	Mesopotamian (?)	Amber / Olive	13.8301	2.89717	3.16253	61.0084	0.274133	0.496096	2.05499	7.89816	0.210029	0.412057	5.00915	0.0901022	0.234352		15.6932	125.447	28.1122	186.63	11.7845	84.6884	17656.4	249.125	30.3097	14.0607	378.976	6.96815	78.0788	2.91874	1.71464	43.3611	0.10844	709.689	10.4918	170.07	7.85517	14.5393	1.6966	6.88312	1.42198	0.376605	1.24781	0.201442	1.23442	0.243217	0.688	0.0999146	0.708854
MR-W07	Mesopotamian (?)	Amber / Olive	14.1463	2.94142	2.96869	61.7681	0.268145	0.458751	2.35794	7.315	0.197025	0.770412	4.29033	0.0940829	0.263321		20.2315	139.277	35.5516	332.913	13.9796	85.674	15317.6	317.169	28.8335	15.64	362.582	6.96737	69.9134	2.73439	3.02412	10.5735	0.233428	741.044	10.4314	168.409	7.63506	13.8477	1.66448	6.86938	1.47831	0.37744	1.30391	0.210399	1.22595	0.24924	0.685079	0.0991598	0.728564
MR-W08	Mesopotamian (?)	Amber / Olive	13.5398	2.06107	3.34193	62.6965	0.231342	0.56163	1.95776	6.36604	0.294777	0.254088	5.84897	0.153879	0.503469		12.3763	106.657	32.7158	132.422	11.3008	75.2294	15998.9	215.957	25.7181	15.2238	298.535	7.51083	113.124	3.41838	0.980442	9.45746	0.135718	1212.03	12.048	175.97	8.05798	15.0329	1.78746	7.41235	1.56264	0.418533	1.36562	0.219331	1.30449	0.269958	0.729928	0.105085	0.754768
MR-W09	Mesopotamian (?)	Amber / Olive	14.1617	2.92122	2.9196	61.7882	0.263395	0.462139	2.32235	7.35135	0.198173	0.772115	4.3183	0.0937539	0.263512		19.4762	135.398	35.8173	334.561	14.0842	85.8297	15348.7	319.026	28.9229	15.5556	367.238	7.03743	70.559	2.75882	2.93657	10.5012	0.139798	738.452	9.76385	170.55	7.82914	14.2392	1.71157	6.94638	1.49975	0.375872	1.31341	0.209258	1.23715	0.25306	0.687265	0.0970188	0.717815
MR-W20	Mesopotamian (?)	Amber / Olive	14.5396	3.08632	2.85988	62.1081	0.251652	0.530391	2.16671	6.92869	0.196876	0.602144	4.34717	0.110654	0.363172		20.4836	138.361	27.7825	274.861	10.3705	70.6597	13325.7	405.893	26.451	14.2472	370.911	5.94538	70.5589	2.75663	2.03816	22.313	0.0677895	871.565	11.0627	150.416	6.69764	12.7127	1.44731	6.06267	1.26294	0.313621	1.08371	0.171465	1.01377	0.210955	0.614026	0.0873937	0.622456
NS-W01	Mesopotamian (?)	Amber / Olive	14.0639	2.81786	3.12771	62.5975	0.244169	0.4672	2.19168	7.10649	0.196165	0.68798	4.2272	0.0799803	0.240203		16.4228	136.895	32.3371	302.329	13.677	83.2824	13739.1	276.807	21.5181	15.1322	352.854	7.02091	73.1731	2.7674	2.59936	9.74164	0.14355	629.965	7.93072	176.494	7.63734	13.5698	1.67596	7.12202	1.40699	0.374916	1.34694	0.209419	1.23205	0.258631	0.6937	0.100546	0.700775
NS-W07	Mesopotamian (?)	Amber / Olive	14.1127	2.68977	2.85266	63.3834	0.250377	0.483089	2.22208	6.79364	0.189059	0.666509	4.15842	0.0864196	0.239154		16.4167	142.425	32.3579	297.417	13.5985	83.6852	13128	284.071	14.9142	15.6206	336.309	6.85039	70.9323	2.75831	2.62827	9.66071	0.169939	680.684	4.43534	168.476	7.30529	13.1194	1.5907	6.70189	1.39318	0.353748	1.16654	0.196775	1.16325	0.236258	0.636416	0.0885374	0.636277
MR-W23	Plant ash	Colourless	11.4105	3.62704	1.16939	68.8313	0.301587	0.749981	2.78467	9.35863	0.126866	0.858584	0.627519	BD	BD		8.07744	99.5975	13.5193	18.8162	6.17769	8.49725	46.2523	89.3077	2.50965	14.1999	467.472	4.65986	130.942	2.41465	1.23681	BD	0.248104	BD	0.106202	136.767	5.11116	9.19072	1.03682	4.21472	0.851374	0.171693	0.745629	0.125398	0.740638	0.153418	0.447461	0.0650775	0.460957
NS-W14	Plant ash (E. Med.)	Colourless	12.6708	3.49511	1.6969	67.7453	0.202425	0.806299	2.18644	9.89145	0.0616918	0.739759	0.349704	0.000172937	BD		6.34252	79.0629	8.72111	7.74361	3.95831	5.78151	40.3294	20.8	0.606454	14.6865	643.863	5.56986	30.6934	1.23273	2.51766	BD	0.037509	1.36214	BD	229.113	5.60931	9.37891	1.21756	5.27653	1.02561	0.275974	0.977395	0.147825	0.91308	0.179828	0.475558	0.0621662	0.418772
NS-W08	Plant ash (E. Med.)	Purple	12.5143	2.86388	1.51755	68.9636	0.312151	0.990429	2.64956	8.43245	0.0721369	1.15267	0.381519	BD	BD		5.31015	89.0557	10.7865	8.96403	3.99397	6.49603	54.4506	25.3244	1.99669	13.9734	569.581	5.76139	33.759	1.34743	2.86023	BD	0.0317925	BD	BD	211.63	5.45741	9.11958	1.23669	5.16647	1.03543	0.254787	0.924008	0.153199	0.880561	0.184635	0.507765	0.0774668	0.477132
[truncated: 9 more columns]
