# Supplementary material for: Production and provenance of architectural glass from the Umayyad period
Source: PLoS One. 2020 Sep 28;15(9):e0239732. doi: 10.1371/journal.pone.0239732 (PMC7521681; doi:10.1371/journal.pone.0239732)
Supplement: S2 Table — The calibration of the LA-ICP-MS data is based on the combine data of NIST610, Corning B, C and D and APL1, which are used to calculate the response coefficient factor (Ky) and convert signal intensities into fully quantitative data. The calculated data of Corning B, C and D can therefore still provide semi-independent measurements of precision and accuracy, especially for elements present only in low concentrations in Corning A and NIST612 such as lead, and elements that are systematically overrepresented in Corning A (e.g., calcium). (XLSX) [file pone.0239732.s003.xlsx]

## Sheet: Table S2
Table S2. Average concentrations of glass standards as measured by LA-ICP-MS, compared to accepted values for Corning A, B, C, and D [19], and NIST 612 [20].
		Na2O	MgO	Al2O3	SiO2	P2O5	Cl	K2O	CaO	TiO2	MnO	Fe2O3	SnO2	PbO		Li	B	V	Cr	Co	Ni	Cu	Zn	Rb	Sr	Zr	Ag	Sn	Sb	Ba	Pb	Bi
Corning A	Mean (n=36)	13.7813	2.5351	0.934791	66.9293	0.11544	0.141336	2.8277	5.73209	0.775308	1.0186	1.09615	0.168556	0.0643323		48.0089	644.547	35.7549	21.2818	1336.92	179.326	9249.56	430.059	86.5283	887.372	40.9433	17.2613	1327.63	13671.7	4122.01	597.218	8.55866
	SD	0.0828889	0.035905	0.036234	0.174602	0.011607	0.0069307	0.0348116	0.0995275	0.0201722	0.009172	0.0203084	0.00287813	0.0030211		2.68798	20.564	0.742302	3.84568	15.9826	3.2061	159.212	14.8961	1.09078	14.8729	1.31805	11.5556	22.6696	286.391	94.0911	28.0459	0.198637
	Accepted	14.3	2.66	1	66.56	0.0847	0.09	2.87	5.03	0.79	1	1.09	0.19	0.0725		46.4533	621.079	33.6097	22.5795	1337	157.171	9346.54	353.47	91.4411	845.594	37.0151	18.6202	1496.53	13173.7	4120.02	628.032	8.97022
	Accuracy	-3.62694	-4.69556	-6.5209	0.554871	36.2923	57.0396	-1.47392	13.958	-1.85979	1.85956	0.563777	-11.2862	-11.2658		3.34873	3.77855	6.38267	-5.74732	-0.00648443	14.0962	-1.0376	21.6677	-5.37262	4.94066	10.6125	-7.29829	-11.2862	3.77979	0.0483362	-4.90649	-4.58801
Corning B	Mean (n=23)	16.7003	1.0075	4.47353	62.3476	0.824644	0.209087	1.00922	8.63377	0.10169	0.244772	0.345747	0.0236084	0.430935		11.179	96.9191	189.51	60.5816	343.721	729.224	21259.5	1724.83	11.5656	148.781	170.22	62.9256	185.952	3564.69	679.954	4000.51	39.7586
	SD	0.0788637	0.017846	0.100048	0.169642	0.0105329	0.00429427	0.0121764	0.0763148	0.00129752	0.00180973	0.00232841	0.000342033	0.0087013		0.642669	2.72405	3.04015	0.613678	2.83135	6.25333	189.237	33.1334	0.179276	2.36148	5.14593	1.01471	2.69402	78.102	17.7642	80.777	0.698442
	Accepted	17	1.03	4.36	61.55	0.82	0.16	1	8.56	0.089	0.25	0.34	0.0241	0.61		4.64533	108.689	201.658	65.6859	361.777	777.996	21249.4	1526.35	9.14411	160.663	185.076	93.1012	189.824	3462.81	689.655	5284.13	37.6749
	Accuracy	-1.76305	-2.18475	2.60399	1.2959	0.566313	30.6795	0.922103	0.861788	14.2588	-2.09106	1.69041	-2.03973	-29.3549		140.65	-10.8289	-6.02404	-7.77079	-4.99093	-6.26898	0.0473901	13.0036	26.4809	-7.39561	-8.02688	-32.4116	-2.03973	2.94212	-1.40672	-24.2919	5.53075
Corning C	Mean (n=23)	1.0668	2.6679	0.835211	35.5122	0.112093	0.12354	2.77206	6.88939	0.748266	0.00135115	0.315381	0.187557	36.0586		45.9082	687.607	37.8423	17.6533	1421.99	161.036	9729.94	471.377	84.8363	2453.9	40.9854	22.1552	1477.29	1.70422	95605.5	334744	48.0134
	SD	0.0122794	0.0400431	0.0238657	0.298347	0.00194121	0.007005	0.0220494	0.0621039	0.00945706	5.65299e-05	0.00468132	0.00220528	0.284551		1.36796	20.7514	0.340058	1.07422	22.2669	2.8306	159.446	7.72378	0.898037	24.6178	1.14616	25.6674	17.3699	0.228917	1653.49	2641.58	0.669074
	Accepted	1.07	2.76	0.87	34.87	0.068	0.1	2.84	5.07	0.79	0.0011	0.34	0.19	36.7		46.4533	621.079	33.6097	15.7373	1415.65	157.171	9027	417.738	91.4411	2452.22	37.0151	18.6202	1496.53	0.752785	102105	317914	35.8809
	Accuracy	-0.299241	-3.337	-3.99875	1.84156	64.8429	23.5403	-2.39211	35.8855	-5.28282	22.8318	-7.24102	-1.2856	-1.74774		-1.17342	10.7117	12.5935	12.175	0.447569	2.45887	7.78702	12.8404	-7.22305	0.0683416	10.7262	18.9844	-1.2856	126.388	-6.36532	5.29373	33.8132
Corning D	Mean (n=23)	1.30466	3.92509	5.37917	55.2702	4.00638	0.225552	11.2475	14.9192	0.378388	0.558061	0.510472	0.0834081	0.207216		28.1228	325.913	95.6973	19.2849	144.655	368.914	2903.39	862.143	42.6943	483.154	88.0046	29.6405	656.964	7598.45	2632.91	1923.65	11.5414
	SD	0.00936777	0.0634016	0.117423	0.144155	0.0576192	0.00871927	0.0678246	0.103763	0.00411089	0.00388169	0.00352794	0.00147449	0.004104		0.899099	9.36588	1.48399	0.4101	1.54033	3.85555	29.6954	14.83	0.565	7.66902	2.27561	5.17107	11.6138	150.466	69.1051	38.0988	0.177505
	Accepted	1.2	3.94	5.3	55.24	3.93	0.16	11.3	14.8	0.38	0.55	0.52	0.1	0.241		23.2266	310.54	84.0242	17.1057	180.889	392.927	3035.63	803.342	45.7206	481.989	92.5378	46.5506	787.65	7302.02	2606.36	2087.66	10.7643
	Accuracy	8.72152	-0.378383	1.49375	0.054761	1.94339	40.9701	-0.465026	0.805259	-0.424251	1.4657	-1.83235	-16.5919	-14.0184		21.0801	4.95062	13.8926	12.7393	-20.0311	-6.1113	-4.35633	7.31956	-6.61895	0.241754	-4.89872	-36.3262	-16.5919	4.05955	1.01856	-7.85629	7.21927
		Li	B	V	Cr	Co	Ni	Cu	Zn	As	Rb	Sr	Y	Zr	Nb	Mo	Ag	Cd	In	Sn	Sb	Cs	Ba	La	Ce	Pr	Nd	Sm	Eu	Gd	Tb	Dy	Ho	Er	Tm	Yb	Lu	Hf	Ta	W	Pt	Au	Pb	Bi	Th	U
NIST 612	Mean (n=37)	41.255	33.557	38.1742	36.4964	34.9688	37.6212	39.5414	36.3577	31.4228	32.1971	75.9654	37.7292	37.7203	35.135	32.8515	24.656	40.0067	37.2761	34.7339	34.7434	41.5695	36.6462	38.5532	38.9065	37.0793	35.7737	37.8593	36.7581	35.1992	37.5543	34.7044	38.095	35.8434	35.7575	38.9202	36.7186	35.8492	31.4426	28.937	2.42868	7.87199	32.2951	30.8234	38.2807	37.6547
	SD	0.749992	4.36335	0.548603	2.20146	0.40666	0.422599	8.03993	1.51689	3.67674	0.501405	1.31316	1.10451	1.23811	0.883419	2.12296	22.2614	3.20914	0.468262	1.14324	0.766058	0.693421	0.836746	1.90005	1.81197	1.1538	0.98041	1.02472	0.909087	0.788715	1.17615	1.13319	1.25861	1.20886	1.1645	1.1582	1.1918	1.54709	1.09566	0.996846	0.184696	17.5649	2.07695	0.8807	1.78586	1.12506
	Accepted	40.2	34.3	38.8	36.4	35.5	38.8	37.8	39.1	35.7	31.4	78.4	38.3	37.9	38.9	35.8	22	28.1	38.9	38.6	34.7	42.7	39.3	36	38.4	37.9	36	37.7	35.6	37.3	37.6	35.5	38.3	38	36.8	38.2	37	36.7	37.6	38	2.51	4.77	38.6	30.2	37.79	37.38
	Accuracy	2.62448	-2.16619	-1.61288	0.264971	-1.49646	-3.03826	4.60695	-7.01366	-11.981	2.5386	-3.10541	-1.49042	-0.474239	-9.67869	-8.23594	12.0727	42.3726	-4.17449	-10.0157	0.125156	-2.64745	-6.7526	7.09221	1.31902	-2.16543	-0.628575	0.422638	3.25309	-5.63213	-0.121511	-2.24109	-0.535229	-5.67514	-2.83298	1.88543	-0.760668	-2.31829	-16.3761	-23.85	-3.23988	65.0313	-16.3341	2.06415	1.29856	0.734768
